# Supplementary material for: The associations of dietary exposure to selected food additives with dietary patterns and overweight
Source: PLoS One. 2026 Feb 25;21(2):e0341825. doi: 10.1371/journal.pone.0341825 (PMC12935198; doi:10.1371/journal.pone.0341825)
Supplement: S1 File — (XLSX) [file pone.0341825.s001.xlsx]

## Sheet: Sheet1
weight_status_dich	energy_cat	upf_weight_cat	mds_cat	shed_cat	E202_mg_day	E250_mg_day	E250_3G	E282_mg_day	e407_cargeenan_min	E407_max_mg_day	E407_6G	E450_mg_day	E452_mg_day	E452_3G	E950_mg_day	E952_mg_day	E951_mg_day	E955_mg_day	total_sweeteners_mg_day	total_sweeteners_3G	total_additive_mg_day	E202_mg_kg_day	E250_mg_kg_day	E282_mg_kg_day	E407_min_mg_kg_day	E407_max_mg_kg_day	E955_mg_kg_day	E950_mg_kg_day	E952_mg_kg_day	E951_mg_kg_day	carbohydrates	sugar	protein	fat	saturated_fat	mufa_fat	pufa_fat	cholesterol	trans_fat	dietary_fiber	calcium	iron	magnesium	vitamin_b6	vitamin_b12	folate	vitamin_d	sodium
normal weight	5	3	36+	33.330000000000000 - 66.830000000000000	201.949	0	1	69.7479	0.24593	645.781	6	0.627771	50.2217	2	89.0908	6.87618	107.727	25.0454	228.739	3	550.658	2.52436	0	69.7479	3.07412	8.07226	0.313067	1.11364	0.0859523	1.34659	462.738	195.828	150.1	168.064	43.9874	67.1752	47.6951	552.564	0.225865	71.6871	1738.81	27.9812	846.272	5.21857	8.18471	946.822	8.6824	7448.1
normal weight	2	2	36+	33.330000000000000 - 66.830000000000000	62.1379	0	1	42.9976	0.0484259	128.34	3	0.776975	48.9494	2	0	0	0	0.0464581	0.0464581	2	154.131	0.986316	0	42.9976	0.768665	2.03714	0.00073743	0	0	0	157.689	72.1104	53.465	48.9467	10.0678	20.7817	14.7004	114.154	0.0776101	27.3999	475.834	10.2178	331.629	2.06682	2.23763	348.884	1.98156	2478.79
normal weight	1	1	<= 30	33.330000000000000 - 66.830000000000000	20.6556	0.138896	2	3.12087	0.0394761	80.4373	3	1.20887	103.963	2	3.5	0.916824	0	3.31947	7.73629	2	135.614	0.240181	0.00161507	3.12087	0.459025	0.935318	0.0385985	0.0406977	0.0106607	0	103.15	41.7783	40.2016	30.1479	7.99507	12.967	7.0985	171.904	0.105737	13.3136	416.765	4.48083	223.187	1.6643	1.80228	156.693	2.09892	1612.49
normal weight	2	1	36+	33.330000000000000 - 66.830000000000000	14.4137	0	1	121.452	0.024403	72.4904	2	0	0	1	0	0	0	0	0	1	135.866	0.205911	0	121.452	0.348614	1.03558	0	0	0	0	203.829	91.6311	55.1676	42.1583	7.73747	18.4076	13.0394	47.1163	0.00231038	47.7419	805.667	15.6067	836.735	2.58952	1.76948	559.522	3.31614	2610.64
normal weight	4	2	31 - 35		88.3828	0	1	158.344	0.0427816	108.329	3	0.456108	41.0498	2	0	0	0	0.0464581	0.0464581	2	287.823	0.982031	0	158.344	0.475351	1.20366	0.000516201	0	0	0	243.578	80.2653	93.2552	100.938	32.8979	39.8064	22.2979	673.172	0.0605884	24.8492	1194.59	12.6685	546.58	2.02951	5.5779	420.245	11.582	3650.33
normal weight	5	2	<= 30	66.830000000000000+	323.384	0.850765	3	84.4496	0.0934425	203.186	5	11.9202	715.213	3	0	0	0	0	0	1	1123.9	5.38973	0.0141794	84.4496	1.55737	3.38643	0	0	0	0	319.629	93.9793	230.118	158.267	55.0603	61.6576	28.779	972.185	0.527269	47.9168	2665.1	22.9302	669.594	4.8259	12.3351	756.818	9.05691	8371.92
normal weight	1	1	31 - 35	33.330000000000000 - 66.830000000000000	39.5007	0	1	0	0.00530715	14.0753	1	0.207136	15.3281	1	0	0	0	0	0	1	54.8288	0.533793	0	0	0.0717183	0.190206	0	0	0	0	57.2277	28.089	50.2877	38.4201	11.6786	16.421	6.90557	368.972	0.28004	9.08159	415.141	4.77292	144.001	0.96176	2.70257	145.667	3.72425	1939.11
normal weight	3	1	31 - 35	66.830000000000000+	62.8424	0.138896	2	127.981	0.0156372	32.2424	1	0.352861	25.7588	1	5.33195	0	9.14048	0	14.4724	2	231.194	0.860854	0.00190269	127.981	0.214208	0.441677	0	0.0730404	0	0.125212	227.388	92.0538	91.9431	70.2048	14.5502	33.0762	17.6098	631.375	0.0658281	40.6192	750.141	15.5962	452.598	3.16106	3.83507	587.056	4.58726	4089.47
normal weight	1	3	<= 30	33.330000000000000 - 66.830000000000000	56.0775	0	1	23.4065	0.036747	76.7861	3	0.220935	16.3492	1	132.479	13.7524	137.107	49.7921	333.131	3	428.964	0.757804	0	23.4065	0.496581	1.03765	0.672866	1.79026	0.185843	1.8528	104.701	71.4387	78.434	57.8217	13.9689	25.4083	13.9018	204.454	0.115012	26.0015	900.368	10.2209	389.794	2.19721	2.36637	369.125	1.47067	2749.55
normal weight	1	1	<= 30	33.330000000000000 - 66.830000000000000	10.1572	0.543209	3	0	0.0153938	30.7574	1	0.731415	66.0468	2	5.33195	0	9.14048	0	14.4724	2	91.2196	0.112483	0.0060156	0	0.170474	0.340613	0	0.059047	0	0.101223	40.0879	19.5421	52.1584	55.5463	13.9373	23.3638	14.6472	297.262	0.0919434	9.60404	434.992	6.02871	401.704	1.20921	2.333	193.963	2.86797	1499.66
normal weight	1	3	<= 30	33.330000000000000 - 66.830000000000000	18.8987	0	1	8.36728	0.0140559	30.115	1	0.18127	15.0454	1	211.198	2.94693	342.768	10.6697	567.583	3	609.894	0.227696	0	8.36728	0.169348	0.362832	0.128551	2.54455	0.0355052	4.12974	64.8329	28.8099	63.7815	39.5362	12.0509	15.6723	7.54594	493.667	0.0636991	9.87036	499.509	6.55499	198.56	1.36421	4.02902	206.646	4.11255	1885.11
normal weight	2	2	36+	66.830000000000000+	20.6033	0	1	50.8342	0.00650569	18.1702	1	0.547191	47.6056	2	5.33195	0	9.14048	0.348436	14.8209	2	133.864	0.236819	0	50.8342	0.074778	0.208853	0.00400501	0.0612867	0	0.105063	177.864	57.4039	65.3419	51.5374	12.2733	22.5853	14.0337	250.054	0.0930868	24.6487	613.433	10.7559	359.538	2.22535	3.26786	329.796	3.7047	2521.86
normal weight	2	3	<= 30	33.330000000000000 - 66.830000000000000	36.8635	1.74603	3	19.5236	0.164168	353.373	6	3.65108	255.576	3	0	0	0	0.348436	0.348436	2	314.057	0.526622	0.0249433	19.5236	2.34526	5.04819	0.00497765	0	0	0	185.782	89.7759	54.2955	55.6606	21.5554	20.1958	10.9122	238.977	0.128693	14.6134	670.086	7.52238	249.814	1.80353	3.52224	219.272	5.27279	1900.61
normal weight	5	3	36+	33.330000000000000 - 66.830000000000000	635.764	4.07407	3	503.45	0.532868	1240.01	6	6.37286	509.829	3	51.2396	2.94693	68.5536	11.2173	133.957	3	1787.07	7.94705	0.0509258	503.45	6.66085	15.5001	0.140216	0.640495	0.0368367	0.85692	626.199	249.329	264.025	202.768	69.7098	76.224	47.7768	791.572	0.441937	88.0856	3821.86	36.1986	1169.59	6.63036	20.7408	1182.09	13.1398	11859.4
normal weight	1	1	36+		52.0502	0	1	30.3631	0.0812264	240.984	4	0	0	1	0	0	0	0.0464581	0.0464581	2	82.4598	0.612356	0	30.3631	0.955605	2.83511	0.000546566	0	0	0	116.65	46.0654	49.7966	50.7019	10.7673	23.0658	13.0526	83.7407	0.0749328	29.5177	620.782	10.6604	338.092	2.05794	3.44773	418.721	2.25665	2957.29
normal weight	1	1	36+	66.830000000000000+	24.6179	0	1	60.7261	0	0	1	0	0	1	0	0	0	0	0	1	85.344	0.300219	0	60.7261	0	0	0	0	0	0	166.715	83.5008	36.6303	39.4731	5.35476	17.9864	13.2473	11.3223	0	44.4978	528.201	11.6224	484.771	2.84309	0.0368352	511.177	0.0625567	2520.38
normal weight	5	2	36+	66.830000000000000+	104.966	0.138896	2	185.616	0.0426104	97.0251	3	0.334145	23.056	1	0	0	0	0.0464581	0.0464581	2	313.824	1.52125	0.00201299	185.616	0.617542	1.40616	0.000673306	0	0	0	396.241	185.817	72.6601	84.5236	20.045	35.6241	25.6317	80.0259	0.0429615	56.8823	677.668	17.5855	946.862	3.65685	1.06452	604.056	0.900369	3506.79
normal weight	2	1	31 - 35	66.830000000000000+	14.3943	0.138896	2	0	0.0175522	38.7243	2	1.4331	120.38	2	0	0	0	0	0	1	134.913	0.171361	0.00165353	0	0.208955	0.461004	0	0	0	0	105.675	40.5743	110.689	81.5288	19.58	34.8967	19.3685	762.606	0.346997	18.6385	550.116	15.3114	764.453	2.58487	15.0859	454.843	8.06667	3394.67
normal weight	5	3	36+	33.330000000000000 - 66.830000000000000	108.292	0.138896	2	123.542	0.139454	285.517	5	1.41853	97.8786	2	211.229	34.3809	137.107	124.629	507.347	3	837.198	1.56944	0.00201299	123.542	2.02107	4.13793	1.80622	3.06129	0.498274	1.98706	368.312	188.609	176.661	117.206	29.0501	47.0876	35.7855	635.165	0.199932	58.0969	2179.85	19.1919	841.061	4.93956	7.31304	790.012	9.60994	5397.26
normal weight	3	2	31 - 35	33.330000000000000 - 66.830000000000000	41.5887	0.543209	3	15.5366	0.106812	234.952	5	2.59892	197.518	2	8.83195	0.916824	9.14048	3.36593	22.2552	2	277.441	0.547219	0.00714748	15.5366	1.40542	3.09147	0.0442885	0.11621	0.0120635	0.120269	228.62	87.8641	91.489	72.7099	20.3709	30.1675	18.0233	290.08	0.142038	22.644	876.942	9.78779	389.26	2.2961	4.74502	283.364	8.28299	3592.25
normal weight	3	1	36+	33.330000000000000 - 66.830000000000000	19.1287	0	1	4.04841	0.0818141	242.748	4	0	0	1	0	0	0	0	0	1	23.1772	0.269419	0	4.04841	1.15231	3.41898	0	0	0	0	247.66	71.1812	52.7966	48.2639	6.79939	23.2879	14.9081	66.5598	0	46.5107	657.33	14.8652	461.835	2.86576	1.38253	457.438	1.09614	3289.48
normal weight	5	3	36+	33.330000000000000 - 66.830000000000000	98.991	0.543209	3	97.6182	0.122545	252.451	5	1.98895	167.072	2	16.5819	2.94693	9.14048	10.8191	39.4884	2	403.713	1.17846	0.00646677	97.6182	1.45887	3.00537	0.128798	0.197404	0.0350826	0.108815	276.94	78.6136	142.52	106.136	31.7764	43.626	23.2184	853.981	0.129968	27.3104	1152.57	14.7371	446.224	3.12154	8.34578	446.832	11.0002	5167.28
normal weight	2	2	31 - 35	66.830000000000000+	50.0039	0.404312	2	42.9976	0.0557419	135.726	3	0.373782	25.4359	1	0	0	0	0.0464581	0.0464581	2	118.888	0.734811	0.0059414	42.9976	0.819132	1.9945	0.000682705	0	0	0	153.548	40.6284	68.8689	53.9086	16.9032	20.6967	12.5873	221.116	0.105441	21.1566	629.156	9.32125	451.451	1.74635	4.38257	310.916	4.35072	2964.61
normal weight	4	3	<= 30	33.330000000000000 - 66.830000000000000	95.2924	1.44603	3	168.376	0.174591	351.206	6	5.84975	398.076	3	39.9896	0	68.5536	0.0464581	108.59	3	771.779	1.40033	0.0212496	168.376	2.56562	5.161	0.000682705	0.58765	0	1.0074	259.619	96.4307	130.298	92.6201	27.6862	32.7595	28.5491	403.974	0.336007	33.0657	1320.75	15.3411	719.183	3.09988	6.71808	454.528	8.46118	4249.05
normal weight	1	1	36+	33.330000000000000 - 66.830000000000000	83.8427	0	1	59.8258	0.0416608	123.828	3	0	0	1	0	0	0	0.0464581	0.0464581	2	143.715	1.23207	0	59.8258	0.612209	1.81966	0.000682705	0	0	0	100.282	41.3413	28.5608	38.1946	7.30112	17.5243	11.433	18.5969	0.00588757	23.7158	383.056	8.76833	335.593	1.41656	0.610849	313.808	0.222943	1708.44
normal weight	2	3	<= 30	<= 33.330000000000000	64.876	0.543209	3	50.8615	0.0790796	133.35	4	4.53329	308.491	3	0	0	0	0	0	1	424.771	0.953358	0.00798249	50.8615	1.16208	1.95959	0	0	0	0	106.959	40.665	75.8226	54.8158	19.9644	22.5884	8.10752	224.081	0.394441	13.1454	933.317	9.28032	438.012	1.58	5.23531	165.922	6.33428	2929.03
normal weight	4	2	36+	33.330000000000000 - 66.830000000000000	17.3595	0	1	30.3631	0.0687741	170.675	4	2.57578	175.282	2	0	0	0	0.696871	0.696871	2	223.701	0.255099	0	30.3631	1.01064	2.50808	0.0102406	0	0	0	276.257	133.39	91.9014	86.2735	22.9933	34.853	27.1103	251.641	0.138944	39.3757	1788.21	16.6674	812.272	3.27596	7.07977	594.504	12.0758	3370.51
normal weight	5	3	<= 30	<= 33.330000000000000	149.249	2.3413	3	34.7284	0.192445	443.529	6	6.14089	417.888	3	0	0	0	0	0	1	604.206	2.19322	0.0344056	34.7284	2.828	6.51769	0	0	0	0	341.68	145.691	136.247	157.314	58.2596	57.4604	32.7795	551.258	0.472909	32.2557	1825.16	18.5628	971.535	3.11403	7.48518	557.555	11.8202	5930.65
normal weight	3	3	<= 30	<= 33.330000000000000	138.065	0.543209	3	271.451	0.0561011	126.987	3	2.59866	176.838	2	43.4896	0.916824	68.5536	3.36593	116.326	3	703.224	2.02888	0.00798249	271.451	0.82441	1.86609	0.0494626	0.639083	0.0134728	1.0074	207.501	88.6517	85.593	68.1041	20.5977	27.0145	16.2366	258.051	0.147003	32.4327	807.387	12.6432	570.243	2.1038	4.60732	359.067	5.02556	3428.23
normal weight	3	1	<= 30	66.830000000000000+	127.569	0.543209	3	0	0.0113833	21.6316	1	2.8342	192.867	2	0	0	0	0	0	1	320.979	1.87463	0.00798249	0	0.167279	0.317878	0	0	0	0	117.225	69.9956	105.373	120.381	45.9235	50.1046	14.1099	799.211	0.485795	29.0111	1278.37	14.5599	719.393	3.28184	7.10582	511.502	5.33547	4713.18
normal weight	5	2	36+	66.830000000000000+	116.746	0	1	181.751	0.0942351	253.82	5	0.124186	8.45085	1	0	0	0	0.348436	0.348436	2	307.296	1.7156	0	181.751	1.38479	3.72991	0.00512029	0	0	0	392.997	118.372	83.8752	86.7057	19.3527	37.5787	25.7719	99.8797	0.0131221	57.8757	788.186	19.3857	604.357	3.32636	2.21744	663.979	2.40292	4034.07
normal weight	5	3	36+	66.830000000000000+	365.782	0	1	664.759	0.18334	522.95	6	0.409123	27.8408	1	0	0	0	0.348436	0.348436	2	1058.73	5.3752	0	664.759	2.69419	7.6848	0.00512029	0	0	0	472.015	176.533	162.975	146.381	43.3662	53.8535	39.1817	383.541	0.0355036	86.9152	2048.69	31.3485	1147.87	5.06315	7.48574	923.888	10.6758	6680.08
normal weight	1	3	<= 30	33.330000000000000 - 66.830000000000000	311.991	2.08345	3	293.891	0.160037	321.671	6	2.63653	179.416	2	412.406	13.7524	616.982	49.7921	1092.93	3	1880.31	4.58474	0.0306164	293.891	2.35176	4.72698	0.731698	6.06034	0.202092	9.0666	74.3854	18.8574	75.5876	30.9509	8.24957	11.8353	8.14148	170.399	0.210729	15.3292	729.266	7.90479	239.745	1.03736	2.25796	85.7159	1.84081	1952.96
normal weight	1	1	<= 30	<= 33.330000000000000	48.287	0	1	110.142	0.0160796	32.1593	1	1.47276	100.221	2	0	0	0	0	0	1	258.651	0.709581	0	110.142	0.236292	0.472583	0	0	0	0	97.1898	43.6434	46.5136	29.3029	9.68651	12.4089	5.53916	70.6399	0.0218662	16.4196	694.025	6.00241	288.902	1.00726	2.80712	164.831	6.6509	2327.93
normal weight	2	1	31 - 35	33.330000000000000 - 66.830000000000000	72.7881	0	1	31.7738	0.0229548	47.3152	2	1.59359	108.444	2	0	0	0	0	0	1	213.006	1.06963	0	31.7738	0.337322	0.695301	0	0	0	0	190.947	76.7616	52.2516	44.5751	11.1693	18.1181	12.5276	108.049	0.070868	28.8232	489.472	9.171	485.066	1.95914	1.6603	312.811	2.08546	2311.16
normal weight	3	1	<= 30	66.830000000000000+	53.4171	1.74603	3	33.4839	0.0411492	88.7662	3	2.52958	172.138	2	3.5	0.916824	0	3.31947	7.73629	2	268.521	0.784969	0.025658	33.4839	0.60469	1.30443	0.0487799	0.0514328	0.0134728	0	109.532	47.6434	104.122	85.0355	30.5915	33.5988	14.1954	719.455	0.283414	19.067	989.94	12.0158	650.866	2.25346	7.98562	352.414	7.74278	3556.03
normal weight	4	3	<= 30	<= 33.330000000000000	77.3357	1.43847	3	39.0473	0.153188	223.447	6	4.18515	284.8	3	0	0	0	0	0	1	402.621	1.13645	0.0211385	39.0473	2.25111	3.28357	0	0	0	0	233.647	115.32	110.847	101.113	36.3534	40.9386	18.0484	352.662	0.161689	28.234	1979.78	12.3631	565.548	2.33398	7.99441	368.639	17.3517	4824.21
normal weight	5	2	36+	<= 33.330000000000000	147.97	1.04172	3	62.0914	0.155273	367.483	6	4.89674	333.223	3	3.5	0.916824	0	3.31947	7.73629	2	552.062	2.17443	0.0153082	62.0914	2.28174	5.40019	0.0487799	0.0514328	0.0134728	0	381.483	166.025	158.821	171.875	53.0766	69.9014	40.5259	582.238	0.426682	47.7154	1269.86	23.4021	827.547	3.9004	9.59553	626.777	10.9947	6216.93
normal weight	4	3	<= 30	<= 33.330000000000000	106.777	0	1	110.631	0.0736518	180.044	4	3.16557	166.003	2	17.1384	0	29.3801	0	46.5185	2	429.929	2.03617	0	110.631	1.4045	3.43333	0	0.326819	0	0.560262	308.814	137.175	90.4965	99.3684	33.7835	39.0091	21.661	194.054	0.155824	34.3822	1070.89	15.0046	508.505	2.41071	3.93838	451.231	6.03099	3622.02
normal weight	3	3	36+	33.330000000000000 - 66.830000000000000	49.7487	0.138896	2	160.183	0.0980756	276.318	5	1.13949	77.5423	2	0	0	0	0.696871	0.696871	2	288.309	0.731062	0.00204109	160.183	1.44123	4.06052	0.0102406	0	0	0	222.598	80.7585	83.4346	71.6662	21.9746	25.7825	18.3842	161.009	0.0189068	26.026	1026.68	13.4212	572.658	2.46074	6.42186	385.09	10.5361	2690.41
normal weight	5	3	31 - 35	33.330000000000000 - 66.830000000000000	102.564	0.543209	3	158.344	0.041035	83.373	3	2.09174	142.343	2	17.1384	0	29.3801	0.348436	46.867	2	450.661	1.50718	0.00798249	158.344	0.603012	1.22517	0.00512029	0.25185	0	0.431743	382.768	80.4893	127.003	113.727	24.5262	48.696	34.2766	409.328	0.13605	42.6132	811.45	19.097	680.762	3.19649	3.6991	584.176	3.60805	5242.52
normal weight	5	2	36+	66.830000000000000+	123.854	0	1	26.6929	0.220548	587.683	6	0	0	1	17.1384	0	29.3801	0.348436	46.867	2	197.413	1.82004	0	26.6929	3.24097	8.63605	0.00512029	0.25185	0	0.431743	379.747	138.591	97.7146	147.838	26.0665	67.1372	45.5889	57.6317	0.00968334	79.7676	1167.14	28.2114	996.692	4.60917	3.04881	1072.82	1.08055	5986.37
normal weight	3	1	36+	33.330000000000000 - 66.830000000000000	51.0744	0	1	56.0806	0.0225079	65.0158	2	0.220505	15.0054	1	5.33195	0	9.14048	0.348436	14.8209	2	136.981	0.750542	0	56.0806	0.330755	0.955412	0.00512029	0.0783534	0	0.13432	200.442	91.4646	65.9542	69.93	19.0542	30.2004	17.8055	316.807	0.0361352	28.7635	653.754	12.4154	560.855	2.39401	2.93383	396.102	3.73835	2396.06
normal weight	3	2	31 - 35	33.330000000000000 - 66.830000000000000	78.6283	0	1	33.6034	0.0491333	105.199	3	1.95994	133.374	2	0	0	0	0	0	1	245.606	1.15545	0	33.6034	0.722018	1.54591	0	0	0	0	223.216	96.5315	86.2326	75.6817	23.1797	30.169	18.2754	306.925	0.154905	25.022	724.232	10.9375	345.052	2.2337	5.667	362.346	6.30748	3646.35
normal weight	5	3	<= 30	33.330000000000000 - 66.830000000000000	117.198	0	1	30.68	0.071404	107.483	4	8.41801	572.846	3	0	0	0	0	0	1	720.724	1.72224	0	30.68	1.04929	1.57948	0	0	0	0	320.963	124.331	127.278	106.006	31.0932	38.2898	27.7525	481.338	0.246418	42.2541	1008.25	17.3295	455.989	3.73548	4.53625	594.198	4.81132	5258.22
normal weight	2	3	<= 30	33.330000000000000 - 66.830000000000000	44.0006	1.43847	3	19.5236	0.20993	394.399	6	2.99713	203.955	2	0	0	0	0.0464581	0.0464581	2	268.964	0.646592	0.0211385	19.5236	3.08494	5.79572	0.000682705	0	0	0	146.851	71.0906	55.9104	55.1198	23.8323	18.7105	10.2683	178.166	0.110091	11.2023	970.457	5.71271	252.19	1.2118	3.70588	153.481	8.3789	1999.61
normal weight	1	3	<= 30	33.330000000000000 - 66.830000000000000	27.8757	0	1	71.0744	0.06718	183.08	4	0.139191	9.47195	1	0	0	0	0	0	1	108.422	0.409635	0	71.0744	0.987215	2.69038	0	0	0	0	145.233	69.9511	52.5585	45.7597	15.8278	17.383	9.36787	247.074	0.0150491	14.8563	465.179	6.49013	215.346	1.60652	3.38715	207.941	7.15719	1619.61
normal weight	2	3	<= 30	66.830000000000000+	30.3752	0	1	8.36728	0.139081	239.851	5	1.00603	68.4605	2	0	0	0	0	0	1	107.203	0.446365	0	8.36728	2.0438	3.52463	0	0	0	0	150.176	70.6974	80.0267	55.7552	19.0237	21.8246	11.6993	298.637	0.147227	16.3311	768.862	7.88404	312.047	1.80276	5.06829	250.788	7.49703	2535.28
normal weight	2	1	<= 30	<= 33.330000000000000	47.0809	0	1	34.7284	0.0358741	82.7439	3	2.90294	197.545	2	0	0	0	0	0	1	279.355	0.691857	0	34.7284	0.527173	1.21593	0	0	0	0	150.844	71.949	79.0965	57.7583	16.8912	24.6208	12.363	260.967	0.232488	19.3648	721.823	8.67579	363.161	1.74418	4.85417	264.632	7.50308	2857.42
normal weight	4	3	31 - 35	33.330000000000000 - 66.830000000000000	94.1124	0	1	34.7284	0.0911241	202.078	5	2.40442	163.62	2	0	0	0	0.348436	0.348436	2	292.81	1.38299	0	34.7284	1.33908	2.96955	0.00512029	0	0	0	235.478	80.0614	100.797	79.98	24.296	31.6961	18.7873	447.453	0.150934	15.9756	660.349	12.9003	324.043	2.54834	9.19671	348.452	7.18527	3153.76
normal weight	5	3	31 - 35	33.330000000000000 - 66.830000000000000	136.394	0.404312	2	44.7598	0.0894284	186.655	4	3.63968	247.68	3	28.3884	2.94693	29.3801	10.7162	71.4316	2	500.67	2.00432	0.0059414	44.7598	1.31416	2.74292	0.157475	0.41717	0.0433054	0.431743	294.287	111.332	109.78	107.891	27.2455	43.6961	30.9077	361.09	0.116385	31.7483	904.814	14.4066	509.947	3.198	5.75499	459.314	9.01235	4633.45
normal weight	1	1	36+	33.330000000000000 - 66.830000000000000	49.3746	0	1	53.0076	0.0218644	56.1954	2	0.068214	4.64197	1	0	0	0	0.14933	0.14933	2	107.173	0.725563	0	53.0076	0.321299	0.825796	0.00219441	0	0	0	129.193	62.0404	40.5116	43.7677	12.6175	18.4489	10.2676	112.103	0.0158452	19.46	508.99	7.58443	330.976	1.38589	2.05477	260.652	3.15503	1945.67
normal weight	2	2	<= 30	33.330000000000000 - 66.830000000000000	40.6198	0	1	38.7303	0.0269581	74.7783	2	0.719315	48.9494	2	0	0	0	0.14933	0.14933	2	128.449	0.59691	0	38.7303	0.396151	1.09887	0.00219441	0	0	0	164.821	65.5457	76.8509	56.9639	18.433	22.5334	11.8029	273.082	0.159401	16.0348	682.944	8.17201	327.19	1.79456	4.6147	249.346	6.63328	2227.85
normal weight	1	1	<= 30	33.330000000000000 - 66.830000000000000	55.6074	0	1	73.2932	0.0560722	109.512	3	1.16671	79.3948	2	0	0	0	0.0464581	0.0464581	2	208.342	0.817156	0	73.2932	0.823986	1.60929	0.000682705	0	0	0	138.923	40.4559	49.5867	39.6349	7.5615	18.2658	11.4162	145.253	0.0123866	22.8523	369.471	8.38306	272.319	1.96851	0.789842	271.438	1.2388	2662.23
normal weight	5	3	<= 30	<= 33.330000000000000	73.5129	0	1	19.5236	0.026208	57.2334	2	3.68123	250.508	3	28.3884	2.94693	29.3801	10.8191	71.5345	2	415.079	1.08028	0	19.5236	0.385128	0.841049	0.158987	0.41717	0.0433054	0.431743	296.403	118.442	135.641	104.184	27.9217	43.4885	25.8327	429.57	0.288002	33.4655	881.598	16.4435	469.578	3.46858	4.79843	479.512	3.20765	5220.09
normal weight	4	2	31 - 35	<= 33.330000000000000	132.33	0.138896	2	110.142	0.0654814	146.612	4	5.3917	366.905	3	3.5	0.916824	0	3.4688	7.88562	2	617.402	1.9446	0.00204109	110.142	0.962254	2.15448	0.0509743	0.0514328	0.0134728	0	265.927	141.992	95.952	85.1183	26.6506	33.7666	19.3409	297.923	0.237888	34.4781	913.336	14.5535	607.555	2.40905	4.09772	455.997	3.79081	4197.36
normal weight	5	3	31 - 35	33.330000000000000 - 66.830000000000000	122.532	1.74603	3	67.0993	0.242586	485.878	6	4.343	295.541	3	8.83195	0.916824	9.14048	3.66791	22.5572	2	509.476	1.80062	0.025658	67.0993	3.56481	7.14002	0.0539002	0.129786	0.0134728	0.13432	356.775	183.81	123.469	106.239	40.6915	38.7745	21.6028	388.905	0.272762	34.7502	1834.33	15.4863	553.998	3.55417	8.62074	452.501	16.6711	4545.11
normal weight	2	3	<= 30	33.330000000000000 - 66.830000000000000	27.4722	0.543209	3	30.68	0.0271219	47.1382	2	0.515939	35.1096	1	3.5	0.916824	0	3.4688	7.88562	2	101.691	0.403706	0.00798249	30.68	0.398559	0.6927	0.0509743	0.0514328	0.0134728	0	155.543	65.352	66.5805	48.9452	13.9811	19.5304	12.5762	223.549	0.0667412	12.9771	603.324	7.04199	234.896	1.68802	2.97503	203.177	4.68185	2251.66
normal weight	3	3	<= 30	33.330000000000000 - 66.830000000000000	59.5197	0.404312	2	30.68	0.0280007	71.0456	2	1.90517	129.647	2	17.1384	0	29.3801	0.0464581	46.565	2	266.816	0.874647	0.0059414	30.68	0.411472	1.04402	0.000682705	0.25185	0	0.431743	189.081	90.79	76.2219	66.4176	24.4956	24.0688	15.0106	212.569	0.10249	12.3752	986.445	7.37567	472.242	1.78999	5.8186	191.601	11.2702	2414.91
normal weight	3	2	36+	33.330000000000000 - 66.830000000000000	30.447	0	1	160.183	0.0953355	197.604	5	2.89891	197.27	2	0	0	0	0.0464581	0.0464581	2	387.947	0.447422	0	160.183	1.40096	2.9038	0.000682705	0	0	0	190.671	92.9069	81.4381	76.7812	17.3467	32.4658	24.0226	214.989	0.112519	36.2496	562.534	13.8144	465.065	2.80513	3.59376	443.071	2.95696	3471.5
normal weight	3	1	<= 30	<= 33.330000000000000	26.7197	0	1	4.04841	0.0269002	62.1984	2	3.90931	266.029	3	0	0	0	0	0	1	296.797	0.392648	0	4.04841	0.3953	0.91401	0	0	0	0	187.817	54.164	97.3183	59.0535	14.2334	25.6205	13.9597	316.858	0.144298	24.253	444.088	9.67938	314.795	2.7062	2.58152	288.612	2.17562	3369.19
normal weight	1	2	<= 30	33.330000000000000 - 66.830000000000000	18.5847	0.543209	3	5.72402	0.0919605	170.997	5	0.874811	59.5309	2	0	0	0	0.14933	0.14933	2	84.5321	0.273103	0.00798249	5.72402	1.35137	2.51281	0.00219441	0	0	0	118.359	36.7118	40.7103	35.1816	10.2608	13.5858	9.0788	152.44	0.0520137	9.79132	365.556	5.51743	216.056	1.18259	1.39338	143.364	1.48055	1610.05
normal weight	4	2	31 - 35	33.330000000000000 - 66.830000000000000	116.471	0	1	206.076	0.173827	430.658	6	0.408163	27.7755	1	0	0	0	0.348436	0.348436	2	350.671	1.71155	0	206.076	2.5544	6.32856	0.00512029	0	0	0	297.215	95.9916	98.8174	72.7283	26.101	23.49	16.317	269.664	0.0478328	32.4173	1235.64	14.815	756.681	2.57997	5.5165	464.045	8.76602	3882.72
normal weight	5	3	<= 30	<= 33.330000000000000	62.0298	0.850765	3	78.3934	0.157402	334.491	6	6.59689	448.918	3	20.6384	0.916824	29.3801	3.4688	54.4041	2	644.596	0.911533	0.0125021	78.3934	2.31303	4.91538	0.0509743	0.303283	0.0134728	0.431743	306.867	76.4711	129.331	108.944	29.853	44.6305	28.0171	389.575	0.265606	37.9503	1057.9	17.0071	484.89	3.13409	5.22336	470.257	5.61943	5366.24
normal weight	1	1	31 - 35	33.330000000000000 - 66.830000000000000	48.6098	0.138896	2	43.6927	0.0252258	60.9676	2	0.866214	58.9459	2	3.5	0.916824	0	3.31947	7.73629	2	159.124	0.714324	0.00204109	43.6927	0.370695	0.895923	0.0487799	0.0514328	0.0134728	0	129.256	40.5359	56.3944	46.2946	12.7811	19.7391	10.5655	146.68	0.128909	15.739	597.248	7.34428	283.886	1.34577	2.44806	184.14	2.68337	2364.29
normal weight	1	2	31 - 35	<= 33.330000000000000	25.6794	0	1	6.65156	0.0314753	84.0824	2	1.13369	77.1473	2	5.33195	0	9.14048	0	14.4724	2	123.951	0.37736	0	6.65156	0.462532	1.2356	0	0.0783534	0	0.13432	133.977	61.1588	45.8927	42.7908	11.3488	18.6795	10.4683	117.607	0.0451321	18.7616	607.737	7.08354	422.069	1.29794	2.22396	253.495	3.81787	2378.66
normal weight	5	1	<= 30	66.830000000000000+	152.395	0.138896	2	11.4881	0.0263973	52.6406	2	2.11222	143.737	2	0	0	0	0	0	1	307.759	2.23946	0.00204109	11.4881	0.38791	0.773557	0	0	0	0	245.7	133.238	184.592	210.314	70.3526	89.1168	33.0795	2264.4	0.247131	35.369	1806.26	20.7668	760.852	4.79559	12.3958	667.767	15.9886	6059.72
normal weight	2	2	31 - 35	33.330000000000000 - 66.830000000000000	73.8931	0.850765	3	53.7241	0.0906042	204.046	5	1.18763	80.8179	2	0	0	0	0.0464581	0.0464581	2	209.332	1.08586	0.0125021	53.7241	1.33144	2.99847	0.000682705	0	0	0	174.495	53.0966	46.9524	55.0411	15.6077	22.9769	14.1072	154.516	0.0922876	16.8592	440.143	8.12116	331.57	1.38095	2.08514	231.166	1.38545	2154.56
normal weight	4	3	<= 30	<= 33.330000000000000	137.7	0	1	175.713	0.110258	213.579	5	3.98419	271.124	3	5.33195	0	9.14048	0.14933	14.6218	2	599.159	2.02351	0	175.713	1.62024	3.13857	0.00219441	0.0783534	0	0.13432	280.355	120.365	124.643	103.583	39.1682	36.2573	21.053	471.802	0.136169	29.424	1606.71	14.5569	601.418	2.46451	6.57738	499.057	13.6067	4270.28
normal weight	5	3	<= 30	<= 33.330000000000000	160.653	0.850765	3	12.4157	0.200292	479.006	6	10.0243	682.155	3	0	0	0	0.0464581	0.0464581	2	856.121	2.36081	0.0125021	12.4157	2.9433	7.03903	0.000682705	0	0	0	330.129	143.211	169.88	148.178	48.2966	55.8612	34.5298	625.219	0.395269	37.9543	1569.21	18.8692	534.081	3.57789	10.1139	527.966	13.1293	6465.26
normal weight	5	3	31 - 35	<= 33.330000000000000	123.87	0	1	104.787	0.135981	353.063	5	4.69142	319.251	3	39.9896	0	68.5536	0	108.543	3	656.452	1.82028	0	104.787	1.99825	5.18829	0	0.58765	0	1.0074	402.972	162.946	110.08	104.442	28.0997	39.2645	31.6097	316.958	0.161155	50.5816	1005.26	18.383	539.068	3.28965	3.99527	603.195	5.09193	5337.87
normal weight	5	1	31 - 35	33.330000000000000 - 66.830000000000000	83.5287	1.44603	3	110.142	0.0887149	197.147	4	6.51248	443.174	3	5.33195	0	9.14048	0.0464581	14.5189	2	652.81	1.22746	0.0212496	110.142	1.30367	2.89709	0.000682705	0.0783534	0	0.13432	321.899	117.326	157.744	108.312	27.1063	46.0297	26.8466	701.276	0.330397	45.4435	931.297	19.7494	617.191	4.43304	7.37669	581.828	10.0353	5480.51
normal weight	3	2	31 - 35	33.330000000000000 - 66.830000000000000	37.0846	0	1	21.38	0.10676	215.849	5	1.527	103.912	2	0	0	0	0.14933	0.14933	2	162.526	0.544961	0	21.38	1.56884	3.17192	0.00219441	0	0	0	217.934	89.4965	88.9199	72.6297	17.2731	33.5461	17.9183	351.05	0.0634977	32.4211	574.52	13.5812	423.372	3.02414	2.49751	429.748	3.70014	4054.67
normal weight	1	2	31 - 35	33.330000000000000 - 66.830000000000000	20.624	0	1	26.6929	0.0503273	137.823	3	0	0	1	5.33195	0	9.14048	0.0464581	14.5189	2	61.8358	0.261063	0	26.6929	0.637055	1.74459	0.000588077	0.067493	0	0.115702	86.184	30.9225	18.0998	27.7946	7.99164	11.7971	7.55947	41.612	0.00793195	12.9969	310.726	4.88266	186.768	0.769092	0.483771	172.572	0.353249	1306.6
normal weight	4	2	36+	33.330000000000000 - 66.830000000000000	80.5103	0	1	101.667	0.0736528	186.43	4	1.8394	125.171	2	0	0	0	0.0464581	0.0464581	2	307.395	1.18311	0	101.667	1.08233	2.73961	0.000682705	0	0	0	285.776	126.865	76.0829	67.438	18.1234	28.176	16.9152	188.904	0.101759	40.4013	785.155	13.0714	417.681	2.53941	2.04717	536.553	1.77967	4095.1
normal weight	2	3	36+	<= 33.330000000000000	31.2297	0	1	10.0314	0.0133645	37.5855	1	1.60338	109.03	2	39.9896	0	68.5536	0.348436	108.892	3	259.182	0.459261	0	10.0314	0.196536	0.552727	0.00512405	0.588082	0	1.00814	137.557	56.4831	73.658	44.7729	10.3057	17.7461	14.0494	197.731	0.0847347	21.3702	764.556	11.8662	690.178	2.36059	4.72709	336.303	7.31917	2388.65
normal weight	2	3	31 - 35	33.330000000000000 - 66.830000000000000	111.932	0.850765	3	56.3727	0.110414	260.783	5	1.01695	69.1523	2	226.198	6.87618	342.768	25.0454	600.888	3	839.195	1.64606	0.0125112	56.3727	1.62373	3.83505	0.368314	3.32644	0.10112	5.04071	195.655	71.4417	73.2048	55.7677	16.3399	21.3993	14.206	207.379	0.118823	26.2763	966.365	11.8101	508.373	1.82811	4.64245	318.233	3.66963	2820.64
normal weight	2	3	31 - 35	33.330000000000000 - 66.830000000000000	21.6399	0	1	5.72402	0.0296518	59.2062	2	0.214363	15.0054	1	57.8319	13.7524	9.14048	49.8385	130.563	3	172.933	0.309141	0	5.72402	0.423596	0.845803	0.711979	0.826171	0.196462	0.130578	138.617	71.8451	86.1104	55.5466	13.2467	26.7161	11.0668	373.047	0.0633554	19.0495	644.666	8.10382	288.457	2.84689	3.7982	256.133	5.21856	2906.13
normal weight	1	2	31 - 35	33.330000000000000 - 66.830000000000000	48.7101	0.446453	3	3.12087	0.0700851	152.701	4	0.933925	74.714	2	92.4896	13.7524	68.5536	49.7921	224.588	3	351.579	0.608876	0.00558066	3.12087	0.876064	1.90876	0.622401	1.15612	0.171905	0.85692	116.656	69.3432	82.6455	46.1827	15.7706	18.1121	8.72991	213.192	0.171672	19.9237	1259.72	8.04543	638.599	1.94417	5.39552	295.483	8.42467	2752.54
normal weight	1	1	<= 30	66.830000000000000+	34.2984	0.446453	3	8.36728	0.0467033	93.9272	3	1.04191	75.0173	2	0	0	0	0	0	1	118.129	0.476366	0.00620073	8.36728	0.648658	1.30454	0	0	0	0	102.566	39.7264	64.8981	38.6632	11.1389	16.3882	8.46617	266.693	0.136362	13.5433	397.193	6.47106	378.289	1.686	4.21355	202.783	4.23422	2041.13
normal weight	5	3	31 - 35	33.330000000000000 - 66.830000000000000	95.8512	0.543209	3	53.7241	0.172552	263.437	6	4.33867	295.247	3	0	0	0	0.14933	0.14933	2	445.515	1.40854	0.00798249	53.7241	2.53566	3.87123	0.00219441	0	0	0	264.365	130.427	123.407	108.436	37.1744	42.7716	21.8572	410.381	0.143886	33.3611	2055.59	14.9061	660.352	3.14984	8.2536	441.692	19.7472	4691.75
normal weight	4	3	<= 30		109.974	6.4021	3	115.175	0.138521	277.585	5	5.7091	456.728	3	62.8408	0	107.727	0	170.568	3	858.847	1.37468	0.0800263	115.175	1.73151	3.46981	0	0.78551	0	1.34659	236.018	66.0641	134.288	91.7223	27.1086	37.3846	20.6133	746.125	0.240043	23.7138	1186.52	13.9688	490.648	3.12464	8.26451	358.536	12.5733	4729.93
normal weight	5	1	31 - 35	33.330000000000000 - 66.830000000000000	144.178	0	1	5.20631	0.241307	646.453	6	0.890163	52.2525	2	0	0	0	0.0929162	0.0929162	2	201.73	2.45618	0	5.20631	4.11086	11.0128	0.0015829	0	0	0	185.094	71.7092	204.369	164.842	66.3952	57.3686	23.9627	806.774	0.357122	29.399	1701.95	16.5508	858.251	3.80862	8.49853	575.962	7.78087	6681.35
normal weight	5	3	31 - 35	33.330000000000000 - 66.830000000000000	357.008	3.03234	3	178.834	0.47411	808.702	6	6.22336	448.082	3	5.33195	0	9.14048	0.547542	15.02	2	1001.98	4.95845	0.0421159	178.834	6.58486	11.232	0.00760475	0.0740548	0	0.126951	706.339	371.663	261.478	230.332	97.5341	77.5689	42.1232	844.438	0.556665	63.1525	4634.05	28.8971	937.871	5.77314	20.9568	931.495	35.8912	9138.62
normal weight	4	3	31 - 35	33.330000000000000 - 66.830000000000000	115.372	0.446453	3	46.2166	0.0685112	148.829	4	1.61138	111.04	2	43.4896	0.916824	68.5536	3.36593	116.326	3	389.401	1.67424	0.00647878	46.2166	0.994212	2.15976	0.0488453	0.631107	0.0133047	0.994828	249.47	98.1654	67.9696	82.4713	22.0119	34.4051	21.7249	217.358	0.0700195	28.5919	832.051	12.2238	562.889	2.37931	2.60062	386.858	4.63604	3388.21
normal weight	3	2	36+	33.330000000000000 - 66.830000000000000	110.518	0	1	49.8867	0.027968	55.0434	2	1.87098	128.929	2	0	0	0	0.0464581	0.0464581	2	289.381	1.60381	0	49.8867	0.405863	0.798772	0.000674185	0	0	0	183.58	75.7846	90.0224	80.991	25.8003	32.9175	17.1958	398.601	0.305739	26.8789	1112.54	10.2068	434.009	1.98329	4.76425	354.636	6.33881	4049.47
normal weight	1	1	31 - 35	33.330000000000000 - 66.830000000000000	15.3543	0	1	13.0127	0.035399	105.042	3	0	0	1	0	0	0	0	0	1	28.3671	0.225799	0	13.0127	0.520574	1.54474	0	0	0	0	93.075	26.6071	24.9493	31.1636	4.74309	13.9191	11.2035	15.693	0.0027803	20.2031	346.17	6.86405	259.636	1.14001	0.588633	253.564	0.304935	1590.01
normal weight	2	2	<= 30	33.330000000000000 - 66.830000000000000	92.042	0	1	97.6182	0.0273723	60.0014	2	3.4287	236.272	3	0	0	0	0	0	1	425.932	1.33568	0	97.6182	0.397219	0.870722	0	0	0	0	168.532	68.9819	75.1935	61.6732	23.5574	20.0699	14.6422	252.866	0.101905	14.2736	1014.02	6.89144	445.458	1.40205	3.89951	224.906	8.31027	2561.52
normal weight	5	3	36+	66.830000000000000+	159.873	0	1	146.586	0.141555	417.392	5	1.20284	78.1845	2	0	0	0	0.14933	0.14933	2	384.793	2.45959	0	146.586	2.17777	6.42142	0.00229738	0	0	0	378.614	82.7498	96.0431	98.0095	18.8389	40.4432	31.5517	220.464	0.0469046	56.1975	921.078	19.9747	592.022	3.96386	5.01135	588.135	3.44934	5496.53
normal weight	1	1	36+	33.330000000000000 - 66.830000000000000	64.269	0	1	39.0473	0.0880759	261.533	4	0	0	1	0	0	0	0.348436	0.348436	2	103.665	0.932651	0	39.0473	1.27813	3.79528	0.00505639	0	0	0	164.726	66.5668	41.7942	43.5102	8.28737	16.3721	16.9541	2.65117	0.00122052	35.4109	515.06	13.5953	545.049	2.1052	1.54639	503.582	0.178903	2150.17
normal weight	3	3	36+	33.330000000000000 - 66.830000000000000	67.7568	0.138896	2	190.863	0.099304	217.207	5	2.75274	242.241	3	0	0	0	0	0	1	500.999	0.769964	0.00157837	190.863	1.12845	2.46826	0	0	0	0	224.125	103.265	89.2663	65.6828	19.3796	25.0762	17.0835	229.289	0.176959	36.4656	1300.1	13.0596	658.435	2.79235	4.20956	481.834	6.72567	2974.83
normal weight	2	1	36+	33.330000000000000 - 66.830000000000000	27.7773	0.446453	3	48.7617	0.0280929	55.6467	2	0.392875	27.1084	1	0	0	0	0.0464581	0.0464581	2	104.14	0.40257	0.00647033	48.7617	0.407143	0.806474	0.000673306	0	0	0	193.579	107.682	81.5989	48.1066	16.0964	18.9715	10.2747	206.614	0.0972181	21.8959	1293.84	7.98778	543.054	2.08813	4.88215	260.986	9.645	2104.21
normal weight	2	3	<= 30		129.667	1.29958	3	0	0.223821	546.42	6	0.795183	67.5905	2	3.5	0.916824	0	3.66791	8.08473	2	206.642	1.52549	0.0152891	0	2.63319	6.42847	0.0431518	0.0411765	0.0107862	0	138.216	60.7258	110.944	68.7917	23.1606	25.5174	15.0195	379.301	0.109393	21.5165	1882.42	11.7683	335.711	2.28289	9.63978	363.33	18.0949	3375.26
normal weight	4	1	31 - 35	66.830000000000000+	36.4831	6.4021	3	0	0.15723	357.317	6	9.98492	688.959	3	0	0	0	0	0	1	731.844	0.528741	0.0927841	0	2.2787	5.17851	0	0	0	0	232.543	156.825	114.666	114.909	28.6651	55.0018	20.6523	1428.55	0.19668	39.8164	792.445	17.4954	503.377	3.40911	7.04259	569.171	9.05485	4731.75
normal weight	2	1	36+	66.830000000000000+	111.604	0	1	117.033	0.0112221	22.111	1	0.201681	14.7227	1	5.33195	0	9.14048	0	14.4724	2	257.832	1.52882	0	117.033	0.153728	0.302891	0	0.0730404	0	0.125212	155.521	82.1201	101.85	65.0778	16.6483	27.9849	13.5765	1029.11	0.0411479	28.2913	669.133	12.6302	480.8	2.8947	8.00628	445.118	13.5509	3395.15
normal weight	4	3	<= 30	<= 33.330000000000000	130.089	3.38302	3	0	0.212545	453.624	6	9.02627	473.337	3	11.25	2.94693	0	11.0182	25.2151	2	632.025	2.48072	0.0645122	0	4.0531	8.65034	0.21011	0.214531	0.0561963	0	213.643	110.874	128.131	106.724	34.8712	41.0186	25.1429	536.006	0.44496	25.5773	1297.52	15.3697	420.313	3.27102	6.11707	389.071	3.84149	4234.21
normal weight	1	3	<= 30	33.330000000000000 - 66.830000000000000	17.2067	0.138896	2	15.5366	0.081111	169.547	4	2.73631	240.796	3	0	0	0	0	0	1	273.678	0.195531	0.00157837	15.5366	0.921716	1.92667	0	0	0	0	74.3229	38.6855	81.183	47.7209	14.2842	19.6291	10.0009	613.64	0.211527	7.58059	530.093	7.58678	383.07	1.64014	5.15636	174.37	8.23487	2116.77
normal weight	3	2	31 - 35	33.330000000000000 - 66.830000000000000	113.18	1.74603	3	58.1349	0.0973118	201.641	5	4.46384	249.975	3	16.5819	2.94693	9.14048	11.0182	39.6875	2	462.724	2.02107	0.0311791	58.1349	1.73771	3.60073	0.196753	0.296106	0.0526238	0.163223	229.539	68.7326	89.3785	73.9171	20.3163	30.9928	19.2049	315.099	0.187259	26.8603	887.352	12.5769	404.291	2.67726	4.24409	354.721	4.70928	3773.58
normal weight	5	1	31 - 35	33.330000000000000 - 66.830000000000000	123.767	0	1	97.6182	0.0371391	106.736	3	1.60824	110.824	2	3.5	0.916824	0	3.31947	7.73629	2	339.945	1.79607	0	97.6182	0.53895	1.54893	0.0481711	0.0507909	0.0133047	0	431.769	265.849	107.14	129.799	31.4542	63.8854	25.4797	310.312	0.174113	83.0271	1586.41	23.5368	889.106	4.75575	3.43541	1048.43	3.26059	7179.14
normal weight	4	2	<= 30	33.330000000000000 - 66.830000000000000	64.6089	0	1	2.60315	0.0198043	41.2441	2	1.27825	103.538	2	17.1384	0	29.3801	0	46.5185	2	217.269	0.797641	0	2.60315	0.244498	0.509187	0	0.211585	0	0.362717	282.559	88.945	143.482	93.8925	33.2854	36.081	16.7948	794.367	0.201596	29.5163	1345.75	15.9904	658.142	3.1335	7.42188	346.169	11.6277	5367.11
normal weight	2	2	<= 30	33.330000000000000 - 66.830000000000000	56.9637	0.543209	3	78.3934	0.0472322	106.015	3	0.286766	19.761	1	0	0	0	0.0464581	0.0464581	2	155.708	0.82664	0.00788287	78.3934	0.685419	1.53846	0.000674185	0	0	0	170.479	65.3387	73.7069	52.6009	15.9336	21.2769	11.5961	234.488	0.0532171	23.8298	846.173	9.26472	481.66	1.85122	3.9803	360.779	6.85417	2748.82
normal weight	1	2	<= 30	<= 33.330000000000000	45.0992	0.446453	3	61.0431	0.0346201	73.3755	2	0.472729	42.5456	2	66.3408	0.916824	107.727	3.31947	178.304	3	327.439	0.501102	0.00496058	61.0431	0.384668	0.815284	0.036883	0.73712	0.0101869	1.19697	105.292	32.2703	73.2974	40.5252	12.0782	16.2379	9.44091	302.14	0.122241	10.4973	741.626	6.7706	409.399	1.55968	5.62156	199.663	7.86032	2277.98
normal weight	2	1	36+	33.330000000000000 - 66.830000000000000	39.5698	0	1	23.5721	0.0974092	268.2	5	0	0	1	0	0	0	0	0	1	63.1419	0.574225	0	23.5721	1.41357	3.89203	0	0	0	0	209.829	70.3462	46.3201	57.217	8.41588	26.5828	17.8622	5.0384	0.00115519	35.6321	483.583	11.4063	441.158	1.88292	1.19336	342.952	0.622464	2208.31
normal weight	4	3	<= 30	33.330000000000000 - 66.830000000000000	189.91	0.138896	2	39.0473	0.164428	407.212	6	1.12071	77.2284	2	0	0	0	0	0	1	306.325	2.75592	0.00201562	39.0473	2.38612	5.90933	0	0	0	0	260.81	116.001	72.8752	98.3056	38.6856	33.5447	23.4493	345.765	0.0513024	15.0372	821.877	8.32472	446.468	1.38872	3.58002	229.062	6.28709	2657.74
normal weight	5	2	31 - 35	33.330000000000000 - 66.830000000000000	177.573	0.543209	3	191.846	0.0798017	217.112	4	2.00319	136.317	2	0	0	0	0.348436	0.348436	2	506.628	2.60945	0.00798249	191.846	1.17269	3.19048	0.00512029	0	0	0	430.642	177.761	154.883	138.906	58.8093	49.765	23.7972	440.741	0.213376	36.8355	2261.4	16.6347	1058.79	3.58602	9.87392	528.927	20.053	5136.23
normal weight	5	3	31 - 35	33.330000000000000 - 66.830000000000000	331.045	1.74603	3	120.662	0.136935	295.894	5	9.06976	617.197	3	0	0	0	0.348436	0.348436	2	1071	4.86473	0.025658	120.662	2.01227	4.34819	0.00512029	0	0	0	376.921	111.078	185.171	176.118	55.0132	70.7482	38.8253	906.708	0.315711	43.4233	1547.51	23.2062	567.248	3.96297	13.5583	702.556	10.7598	8491.15
normal weight	3	1	31 - 35	<= 33.330000000000000	112.233	0.138896	2	56.3727	0.0199251	44.03	2	3.21471	218.761	2	5.33195	0	9.14048	0.14933	14.6218	2	402.127	1.64927	0.00204109	56.3727	0.292801	0.647024	0.00219441	0.0783534	0	0.13432	228.601	99.9254	85.556	69.3038	21.3531	27.3808	14.98	268.901	0.167113	38.3996	1039.87	12.762	580.553	2.58868	3.96585	469.848	5.98711	4469.32
normal weight	5	3	<= 30	<= 33.330000000000000	172.668	0.404312	2	113.752	0.243849	572.079	6	4.62541	314.759	3	0	0	0	0.14933	0.14933	2	601.732	2.53737	0.0059414	113.752	3.58338	8.40675	0.00219441	0	0	0	337.307	181.377	123.204	103.111	39.8576	39.1574	20.8171	382.449	0.209855	38.499	1628.11	13.4292	485.347	3.09883	5.53089	509.963	8.10627	4900.41
normal weight	5	3	31 - 35	33.330000000000000 - 66.830000000000000	191.363	0	1	32.5364	0.206554	428.844	6	8.78099	597.546	3	0	0	0	0.696871	0.696871	2	822.142	2.81209	0	32.5364	3.03533	6.3019	0.0102406	0	0	0	414.169	123.509	155.62	144.443	43.6528	54.9854	37.7847	695.117	0.382928	37.6421	1135.06	26.0206	707.84	4.00096	16.1319	721.518	5.9596	6139.56
normal weight	4	2	36+	66.830000000000000+	110.521	0.138896	2	84.4496	0.281328	642.623	6	1.50247	102.243	2	0	0	0	0.348436	0.348436	2	297.701	1.62411	0.00204109	84.4496	4.13414	9.4434	0.00512029	0	0	0	288.996	131.154	98.2185	95.1864	30.5992	38.0388	20.5525	310.458	0.0328408	47.5944	1313.19	18.5436	701.633	3.12894	4.9693	643.497	5.74906	4526.67
normal weight	3	3	36+	<= 33.330000000000000	102.101	0	1	110.631	0.0336827	97.3713	2	1.13369	77.1473	2	0	0	0	0	0	1	289.879	1.50038	0	110.631	0.494969	1.43088	0	0	0	0	249.366	120.62	72.1205	70.3037	19.0953	27.5838	19.4141	200.676	0.0399736	38.3138	708.981	13.1454	408.547	2.4115	2.41651	509.812	2.50141	3774.57
normal weight	4	2	36+	33.330000000000000 - 66.830000000000000	90.7821	0	1	86.7358	0.0317245	76.0388	2	1.55724	105.97	2	5.33195	0	9.14048	0.0464581	14.5189	2	298.007	1.33405	0	86.7358	0.466193	1.1174	0.000682705	0.0783534	0	0.13432	188.401	52.5272	121.272	94.9287	19.3532	43.7693	24.0691	754.963	0.0506857	27.5111	808.735	14.2162	482.566	2.60308	5.04436	385.104	8.49285	4019.98
normal weight	1	3	<= 30	33.330000000000000 - 66.830000000000000	48.587	0.850765	3	24.5009	0.13535	251.286	5	2.43668	165.816	2	0	0	0	0.14933	0.14933	2	239.904	0.713989	0.0125021	24.5009	1.98898	3.69267	0.00219441	0	0	0	146.832	60.5771	52.6047	46.3712	14.5313	17.6699	11.9656	122.204	0.121293	16.8037	640.415	7.52154	289.982	1.48695	3.04459	233.396	4.86919	2066.77
normal weight	1	2	<= 30	33.330000000000000 - 66.830000000000000	23.9017	0.543209	3	18.7368	0.0270668	58.5428	2	1.63432	111.215	2	0	0	0	0.14933	0.14933	2	154.546	0.351237	0.00798249	18.7368	0.397749	0.860291	0.00219441	0	0	0	134.42	61.7031	47.2896	34.0157	9.70698	13.7334	8.31617	134.002	0.0531357	20.7649	599.615	7.393	253	1.49103	2.33429	269.798	4.00721	1975.32
normal weight	2	3	<= 30	33.330000000000000 - 66.830000000000000	70.1887	0.404312	2	37.8493	0.0766722	172.538	4	2.45367	166.973	2	5.33195	0	9.14048	0	14.4724	2	289.887	1.03143	0.0059414	37.8493	1.1267	2.53547	0	0.0783534	0	0.13432	150.29	66.487	57.379	51.8177	18.1039	18.3668	12.7931	268.545	0.0653763	12.446	622.239	6.81721	286.178	1.39442	4.04718	218.895	5.04063	2300.41
normal weight	4	3	31 - 35	33.330000000000000 - 66.830000000000000	154.438	0.138896	2	104.787	0.12745	286.662	5	2.20964	150.366	2	8.83195	0.916824	9.14048	3.36593	22.2552	2	431.985	2.26947	0.00204109	104.787	1.87289	4.21252	0.0494626	0.129786	0.0134728	0.13432	230.662	86.2039	93.6226	95.3354	28.52	40.2544	20.8959	579.871	0.161267	28.2604	757.151	11.9819	361.946	2.41383	5.6527	427.761	7.54752	3742.37
normal weight	1	2	31 - 35	33.330000000000000 - 66.830000000000000	42.1324	0.138896	2	27.4549	0.0683971	143.584	4	1.52942	104.077	2	5.33195	0	9.14048	0.0464581	14.5189	2	188.322	0.619138	0.00204109	27.4549	1.0051	2.10997	0.000682705	0.0783534	0	0.13432	79.8685	25.9995	33.2498	37.175	9.64018	16.4041	9.42443	155.983	0.0398081	9.42941	377.839	5.26775	354.277	0.943421	1.36935	135.602	1.87335	1763.5
normal weight	2	2	<= 30	33.330000000000000 - 66.830000000000000	46.267	0.543209	3	35.6573	0.08178	180.964	4	2.37536	161.643	2	0	0	0	0.14933	0.14933	2	244.26	0.679898	0.00798249	35.6573	1.20176	2.65927	0.00219441	0	0	0	179.773	63.9635	83.2384	59.403	16.7549	23.8672	14.5613	259.461	0.154394	24.8379	601.445	11.0956	315.868	2.31196	5.4288	346.486	6.23746	3216.92
normal weight	4	3	<= 30	33.330000000000000 - 66.830000000000000	115.602	0.446453	3	43.0957	0.194617	440.21	6	5.3389	363.312	3	5.33195	0	9.14048	0.14933	14.6218	2	537.077	1.69877	0.00656065	43.0957	2.85992	6.46892	0.00219441	0.0783534	0	0.13432	249.028	121.39	102.677	85.5389	28.8331	32.4304	19.1146	449.156	0.202078	22.8747	1072	11.6447	421.624	2.7918	6.24562	396.58	7.0199	3817.77
normal weight	4	2	31 - 35	33.330000000000000 - 66.830000000000000	56.6568	0.138896	2	62.1369	0.303484	624.379	6	6.97702	474.786	3	20.6384	0.916824	29.3801	3.36593	54.3013	2	648.02	0.832576	0.00204109	62.1369	4.45972	9.1753	0.0494626	0.303283	0.0134728	0.431743	312.021	140.477	123.092	87.6339	25.4939	34.0603	24.739	485.351	0.0749247	33.342	906.07	12.9146	532.454	3.52913	4.97231	378.973	8.96547	4120.15
normal weight	4	2	36+	33.330000000000000 - 66.830000000000000	50.543	0	1	157.539	0.0073993	21.966	1	0	0	1	0	0	0	0.348436	0.348436	2	208.431	0.742734	0	157.539	0.108733	0.322792	0.00512029	0	0	0	289.127	86.8895	60.7768	64.27	14.1432	29.0598	18.4555	88.2677	0.00429048	50.2988	644.801	16.702	661.24	2.6393	1.24271	593.26	1.09428	3641.87
normal weight	3	3	36+	33.330000000000000 - 66.830000000000000	92.944	0.138896	2	370.886	0.0667764	129.91	4	1.97191	134.189	2	5.33195	0	9.14048	0.348436	14.8209	2	612.978	1.36582	0.00204109	370.886	0.981285	1.90904	0.00512029	0.0783534	0	0.13432	245.407	82.9104	88.0208	74.8053	24.6948	26.7523	19.6779	329.882	0.186762	32.5423	916.114	13.8422	394.903	2.11908	4.4436	384.925	6.20474	3021.97
normal weight	2	2	36+	33.330000000000000 - 66.830000000000000	44.978	0.138896	2	41.8512	0.0391421	98.4035	3	1.57913	107.46	2	0	0	0	0.14933	0.14933	2	194.578	0.660955	0.00204109	41.8512	0.575195	1.44605	0.00219441	0	0	0	155.459	57.7071	54.3033	55.2631	14.7541	23.4636	13.5694	134.484	0.083806	22.9777	685.421	9.21405	363.778	1.72556	2.81479	303.328	3.17445	2558.75
normal weight	2	3	36+	66.830000000000000+	60.2685	0	1	154.418	0.0375924	90.4563	3	0.244945	16.6685	1	0	0	0	0	0	1	231.355	0.88565	0	154.418	0.552424	1.32926	0	0	0	0	160.228	56.6856	61.6532	59.8774	13.5491	26.2365	16.9591	251.719	0.0668195	25.1133	826.299	11.062	523.886	1.68027	3.50562	307.695	5.06035	2523.77
normal weight	3	2	<= 30	33.330000000000000 - 66.830000000000000	63.352	0	1	97.6182	0.111234	284.308	5	0.909183	61.8699	2	5.33195	0	9.14048	0.0464581	14.5189	2	237.359	0.930962	0	97.6182	1.63459	4.17792	0.000682705	0.0783534	0	0.13432	230.014	84.2727	79.4965	65.572	26.5847	21.7846	12.1323	253.668	0.0595193	15.9531	1085.86	7.90651	489.323	1.75784	4.79049	224.46	10.0158	2442.68
normal weight	2	1	31 - 35	33.330000000000000 - 66.830000000000000	31.7438	0.543209	3	34.7284	0.0259812	59.7255	2	1.99738	135.922	2	5.33195	0	9.14048	0.14933	14.6218	2	217.559	0.466477	0.00798249	34.7284	0.381796	0.877671	0.00219441	0.0783534	0	0.13432	154.283	62.795	77.7838	53.2419	15.2947	22.1508	12.0571	250.813	0.12497	21.9991	720.564	9.828	321.176	1.93431	4.48939	301.404	7.28315	2691.63
normal weight	2	1	31 - 35	66.830000000000000+	41.9338	0	1	0	0.0268928	53.0741	2	0.719315	48.9494	2	0	0	0	0	0	1	90.8832	0.616221	0	0	0.395191	0.779929	0	0	0	0	159.796	64.7245	52.8203	46.6297	12.5289	19.4644	11.3223	155.314	0.0733914	18.4282	565.745	6.6926	291.135	1.79373	1.72414	242.858	2.1601	1564.18
normal weight	5	1	31 - 35	33.330000000000000 - 66.830000000000000	6.68258	0	1	0	0	0	1	0	0	1	0	0	0	0	0	1	6.68258	0.098201	0	0	0	0	0	0	0	0	525.062	372.812	63.3637	51.9651	7.41811	25.0475	14.6422	0.943102	0	94.3538	1025.1	20.7163	862.919	5.98754	0.0023372	1143.58	0.0247658	3135.93
normal weight	3	2	<= 30	33.330000000000000 - 66.830000000000000	58.8784	0	1	54.0865	0.0280619	57.2165	2	1.13843	77.47	2	0	0	0	0.348436	0.348436	2	190.783	0.865223	0	54.0865	0.412372	0.840801	0.00512029	0	0	0	223.719	100.846	74.3737	66.3515	23.9427	23.2075	15.1146	261.237	0.043263	15.6572	915.861	9.49963	613.211	1.91746	4.78225	274.479	9.38805	2262.42
normal weight	3	3	31 - 35	33.330000000000000 - 66.830000000000000	55.8907	0.543209	3	24.5009	0.147144	319.647	5	1.97955	134.708	2	0	0	0	0.348436	0.348436	2	215.991	0.821318	0.00798249	24.5009	2.1623	4.69724	0.00512029	0	0	0	219.415	96.9957	75.4228	68.7946	22.8341	26.4302	17.0071	241.912	0.0858631	23.6134	874.328	10.5796	424.101	2.41468	5.51502	307.69	7.97656	2954.23
normal weight	5	2	31 - 35	66.830000000000000+	125.083	1.74603	3	53.7241	0.152398	347.296	6	5.51606	375.368	3	0	0	0	0.0464581	0.0464581	2	555.967	1.8381	0.025658	53.7241	2.2395	5.10354	0.000682705	0	0	0	286.189	107.703	143.443	102.116	31.5226	41.253	22.3115	481.261	0.263437	36.783	1258.04	15.2283	497.825	3.65152	6.47021	472.794	5.50609	5813.44
normal weight	2	2	31 - 35	33.330000000000000 - 66.830000000000000	18.208	0	1	72.2143	0.0342202	89.1771	2	0.722233	49.148	2	0	0	0	0	0	1	139.57	0.267569	0	72.2143	0.502869	1.31046	0	0	0	0	184.327	87.5136	48.3541	64.4205	23.416	23.4228	14.2686	264.362	0.0577416	25.5129	792.432	9.01836	417.209	1.74478	2.26935	349.53	4.72443	2007.46
normal weight	1	1	31 - 35	33.330000000000000 - 66.830000000000000	39.3679	0	1	46.8136	0.0201713	34.759	2	1.13843	77.47	2	5.33195	0	9.14048	0.0464581	14.5189	2	178.17	0.578515	0	46.8136	0.296419	0.510786	0.000682705	0.0783534	0	0.13432	124.049	43.0194	53.7224	45.5219	13.4402	18.8576	10.3307	166.457	0.0776675	18.1308	544.759	8.24185	283.035	1.54702	3.30437	336.607	3.3998	2242.75
normal weight	2	2	36+	66.830000000000000+	22.1323	0	1	281.635	0.0108302	32.1313	1	0	0	1	0	0	0	0	0	1	303.767	0.325235	0	281.635	0.15915	0.472171	0	0	0	0	270.496	149.364	60.2393	36.783	6.9764	15.3041	12.3417	64.8897	0.00302243	41.9027	325.781	9.83208	452.212	3.16823	3.52046	359.778	8.31025	1770.39
normal weight	5	3	31 - 35	33.330000000000000 - 66.830000000000000	223.336	0	1	238.332	0.0248569	51.8677	2	0.069238	4.71164	1	0	0	0	0.696871	0.696871	2	467.076	3.28193	0	238.332	0.365274	0.7622	0.0102406	0	0	0	327.248	79.781	174.449	106.209	30.0487	40.8854	28.4401	445.268	0.0433522	32.7334	1118.88	18.6691	481.805	3.63123	7.65511	484.476	12.4179	5227.47
normal weight	4	2	36+	33.330000000000000 - 66.830000000000000	80.2552	0.138896	2	49.4162	0.0629763	132.109	4	3.62123	246.425	3	0	0	0	0.696871	0.696871	2	376.932	1.17936	0.00204109	49.4162	0.925442	1.94135	0.0102406	0	0	0	251.335	132.992	89.1468	83.0322	32.4846	33.165	12.3261	342.013	0.240704	34.8871	1511.93	15.9811	530.25	2.69322	5.74624	594.546	9.95086	3145.4
normal weight	2	2	31 - 35	33.330000000000000 - 66.830000000000000	40.6123	0	1	2.60315	0.050682	142.612	3	0.271662	18.4866	1	0	0	0	0.547542	0.547542	2	62.2495	0.5968	0	2.60315	0.744776	2.09569	0.00804617	0	0	0	150.342	70.5841	73.7854	61.3462	19.1697	25.7281	13.8263	221.823	0.0561154	24.1011	805.349	10.9222	408.905	2.43083	4.71166	356.084	7.49068	2777.28
normal weight	3	3	31 - 35	66.830000000000000+	96.3027	0	1	43.4332	0.117312	260.756	5	1.0835	73.7319	2	0	0	0	0.348436	0.348436	2	213.816	1.41518	0	43.4332	1.7239	3.83184	0.00512029	0	0	0	196.379	68.2874	81.8015	77.8231	27.5929	31.6102	14.017	367.044	0.130093	23.6102	1139.48	11.3825	311.526	1.98504	4.57795	324.099	6.66206	3145.22
normal weight	2	1	31 - 35	<= 33.330000000000000	62.744	0	1	8.36728	0.0299211	64.8163	2	1.99668	135.874	2	0	0	0	0	0	1	206.985	0.922027	0	8.36728	0.439693	0.95248	0	0	0	0	218.457	130.189	54.877	51.3061	14.5199	20.7958	12.3514	266.282	0.155974	24.6733	584.979	10.1594	364.881	2.19153	5.74163	524.726	1.82236	2535.43
normal weight	5	1	36+	<= 33.330000000000000	71.706	0	1	69.4103	0.00113438	2.05627	1	1.58885	108.121	2	0	0	0	0.0464581	0.0464581	2	249.284	1.05373	0	69.4103	0.0166698	0.0302171	0.000682705	0	0	0	506.507	304.757	119.926	94.204	23.1719	41.0994	20.9731	396.032	0.119113	91.0144	1413.43	23.2278	1161.47	6.55562	5.57242	997.506	6.91881	5205.95
normal weight	4	3	<= 30	33.330000000000000 - 66.830000000000000	86.9828	1.43847	3	26.6929	0.0738718	127.621	4	4.25912	289.833	3	0	0	0	0	0	1	404.947	1.27822	0.0211385	26.6929	1.08555	1.8754	0	0	0	0	218.349	63.2319	104.527	87.6209	30.1546	34.2957	17.7729	474.353	0.244398	13.3975	1043.35	11.1003	481.095	1.99946	9.62519	277.116	10.1261	3754.11
normal weight	1	2	<= 30	33.330000000000000 - 66.830000000000000	60.3915	0.404312	2	87.0982	0.060023	159.83	4	0.529606	36.0397	1	5.33195	0	9.14048	0.348436	14.8209	2	198.755	0.887457	0.0059414	87.0982	0.882043	2.34872	0.00512029	0.0783534	0	0.13432	105.491	39.9367	47.5614	29.361	9.39611	10.6856	7.20148	115.141	0.0196857	12.9768	483.255	6.27115	214.047	1.45379	3.01912	180.225	3.68393	1522.95
normal weight	5	3	31 - 35	33.330000000000000 - 66.830000000000000	121.289	1.74603	3	88.4248	0.232289	520.964	6	5.49574	373.985	3	8.83195	0.916824	9.14048	3.4688	22.3581	2	607.803	1.78235	0.025658	88.4248	3.41351	7.65561	0.0509743	0.129786	0.0134728	0.13432	323.692	124.588	105.814	111.363	33.0475	44.7488	28.6727	373.514	0.180876	41.6177	958.71	17.131	518.554	3.19498	3.59154	532.768	2.9567	4982.35
normal weight	2	1	31 - 35	66.830000000000000+	32.4967	0	1	47.7134	0.035399	105.042	3	0	0	1	0	0	0	0.0464581	0.0464581	2	80.2566	0.477542	0	47.7134	0.520191	1.5436	0.000682705	0	0	0	187.771	95.8175	46.9345	42.0765	6.00368	17.8057	15.361	1.25768	0.000448357	43.338	448.679	14.5361	407.35	2.0463	0.624581	527.615	0.340053	1635.06
normal weight	2	2	<= 30	33.330000000000000 - 66.830000000000000	35.7191	1.74603	3	37.8493	0.0426979	91.5002	3	1.59957	108.85	2	0	0	0	0	0	1	184.165	0.524895	0.025658	37.8493	0.627449	1.3446	0	0	0	0	142.793	40.1886	59.9029	51.9708	13.3855	21.2667	14.5583	287.622	0.142741	15.7531	377.387	8.74248	448.051	1.66535	2.01958	209.444	1.56802	2505.85
normal weight	5	1	36+	33.330000000000000 - 66.830000000000000	33.3341	0	1	31.4114	0.0298794	72.0901	2	1.99653	135.864	2	3.5	0.916824	0	3.66791	8.08473	2	208.694	0.489847	0	31.4114	0.43908	1.05937	0.0539002	0.0514328	0.0134728	0	343.326	127.099	147.847	102.005	19.7699	48.8704	26.0474	346.221	0.218039	62.8307	937.847	21.804	686.046	5.37164	7.20335	809.734	10.3785	5691.72
normal weight	3	2	31 - 35	33.330000000000000 - 66.830000000000000	79.1416	0	1	62.1369	0.0641091	150.243	4	4.58352	311.909	3	5.33195	0	9.14048	0.547542	15.02	2	468.207	1.16299	0	62.1369	0.942088	2.20783	0.00804617	0.0783534	0	0.13432	224.891	95.6724	90.8297	70.7097	19.3808	27.5065	18.6021	364.844	0.128708	36.663	719.992	15.2273	427.593	3.01327	5.25909	483.903	6.50026	3862.01
normal weight	5	3	31 - 35	33.330000000000000 - 66.830000000000000	92.4892	4.07407	3	115.175	0.266917	462.029	6	5.727	389.722	3	16.5819	2.94693	9.14048	11.2173	39.8866	2	641.347	1.35914	0.0598687	115.175	3.92236	6.78954	0.164839	0.243673	0.0433054	0.13432	381.541	166.234	158.717	122.636	46.5866	46.3467	22.5701	653.726	0.484207	41.5375	2339.03	23.5086	788.166	3.6802	19.4797	699.161	21.1242	5364.91
normal weight	5	3	31 - 35	33.330000000000000 - 66.830000000000000	131.084	1.74603	3	104.019	0.410882	895.233	6	8.22838	559.941	3	43.3884	6.87618	29.3801	25.0454	104.69	3	901.48	1.9263	0.025658	104.019	6.03794	13.1555	0.368043	0.637596	0.101046	0.431743	374.019	134.33	160.85	124.271	38.4755	47.7741	29.9491	541.979	0.365484	46.9234	1674.83	20.1836	661.264	3.92563	10.4376	580.761	10.8538	6574.01
normal weight	4	3	36+	<= 33.330000000000000	140.341	0	1	116.223	0.162841	442.483	6	1.15463	78.5724	2	16.5819	2.94693	9.14048	10.6697	39.3391	2	374.476	2.06232	0	116.223	2.39296	6.50232	0.156792	0.243673	0.0433054	0.13432	278.992	100.95	73.0329	89.4507	28.0531	35.0065	20.6755	284.826	0.072899	35.6714	1010.88	13.3543	422.472	2.19234	2.53479	516.45	2.45981	3645.09
normal weight	3	3	<= 30	33.330000000000000 - 66.830000000000000	52.7991	0	1	43.0957	0.0792741	136.981	4	1.74139	118.502	2	0	0	0	0.14933	0.14933	2	214.546	0.775887	0	43.0957	1.16494	2.01294	0.00219441	0	0	0	212.849	83.6129	73.6213	64.5338	23.476	23.8044	14.1324	331.216	0.125052	18.5793	1026.25	10.1681	364.233	1.91981	5.42373	277.573	7.32306	2973.16
normal weight	4	1	31 - 35	33.330000000000000 - 66.830000000000000	111.389	0	1	59.9181	0.0146924	34.7471	1	4.52554	307.963	3	0	0	0	0.0464581	0.0464581	2	479.317	1.63688	0	59.9181	0.215906	0.510611	0.000682705	0	0	0	230.373	77.4759	140.813	108.83	33.7717	43.8806	22.3499	505.092	0.521574	38.9526	930.109	15.4415	490.564	3.6411	5.59237	485.24	5.94055	5980.04
normal weight	4	3	31 - 35	33.330000000000000 - 66.830000000000000	93.5839	0	1	131.102	0.227419	590.065	6	1.09874	74.7691	2	0	0	0	0.696871	0.696871	2	300.152	1.37522	0	131.102	3.34194	8.67106	0.0102406	0	0	0	309.329	137.141	92.4095	78.4257	20.7665	29.0561	23.0676	186.802	0.0986876	30.3929	1004.3	15.829	488.905	3.04496	5.91011	425.911	6.67718	3065.68
normal weight	1	2	36+	33.330000000000000 - 66.830000000000000	67.8955	0	1	81.5143	0.0151007	23.4339	1	0.0193956	1.31987	1	0	0	0	0.0464581	0.0464581	2	150.776	0.99773	0	81.5143	0.221906	0.344364	0.000682705	0	0	0	96.2784	26.4244	47.8443	46.2962	11.3996	20.0574	11.996	224.848	0.0320147	17.9844	614.594	7.67872	244.398	1.20337	1.68919	235.224	3.41014	2410.44
normal weight	4	2	<= 30	33.330000000000000 - 66.830000000000000	80.9552	0.543209	3	39.0473	0.0583694	133.519	4	3.64631	248.131	3	3.5	0.916824	0	3.66791	8.08473	2	376.762	1.18964	0.00798249	39.0473	0.857742	1.96208	0.0539002	0.0514328	0.0134728	0	293.168	79.0963	98.5053	84.6674	21.0172	35.1095	23.4103	295.424	0.104523	29.7075	768.657	13.8269	385.297	3.01711	4.32891	387.833	2.55247	4093.45
normal weight	4	1	31 - 35	33.330000000000000 - 66.830000000000000	46.8107	0.404312	2	49.8867	0.0488415	102.288	3	2.34889	159.842	2	11.25	2.94693	0	10.6697	24.8667	2	281.81	0.687887	0.0059414	49.8867	0.717729	1.50312	0.156792	0.16532	0.0433054	0	305.704	73.0027	108.938	71.871	19.9225	30.026	16.1655	337.905	0.122486	32.5514	928.736	12.8335	461.469	2.69017	5.59809	355.993	7.38481	4157.53
normal weight	5	2	31 - 35	33.330000000000000 - 66.830000000000000	230.625	1.04172	3	307.895	0.128887	242.389	5	4.87274	331.59	3	3.5	0.916824	0	3.36593	7.78275	2	878.935	3.38905	0.0153082	307.895	1.89401	3.56192	0.0494626	0.0514328	0.0134728	0	426.184	126.503	209.619	136.182	33.8957	55.5719	36.0837	720.284	0.346938	75.4926	1503.98	31.4605	927.142	6.85102	6.21161	952.869	8.32241	7293.12
normal weight	4	2	31 - 35	33.330000000000000 - 66.830000000000000	158.687	0.446453	3	115.175	0.0792558	154.615	4	2.37993	161.954	2	0	0	0	0.0464581	0.0464581	2	436.309	2.33192	0.00656065	115.175	1.16467	2.27208	0.000682705	0	0	0	219.409	76.964	113.292	85.8863	25.1201	34.7696	20.0363	446.869	0.234971	35.9119	1075.96	14.0102	395.334	2.98136	6.50043	514.176	8.08705	4812.84
normal weight	3	3	31 - 35	33.330000000000000 - 66.830000000000000	188.366	1.44603	3	366.466	0.168118	344.541	6	2.65998	181.012	2	0	0	0	0	0	1	737.29	2.76805	0.0212496	366.466	2.47051	5.06306	0	0	0	0	242.769	97.6609	102.697	67.4888	18.2748	28.3256	15.7593	284.054	0.159266	40.4323	1064.54	14.7483	477.02	2.88805	5.02615	463.829	9.42006	4035.97
normal weight	5	3	36+	33.330000000000000 - 66.830000000000000	81.1602	1.74603	3	87.0982	0.179957	350.898	6	5.06249	344.503	3	0	0	0	0.14933	0.14933	2	514.656	1.19266	0.025658	87.0982	2.64449	5.15647	0.00219441	0	0	0	351.26	137.359	128.446	99.7972	33.1478	40.4001	19.4563	489.717	0.288048	34.3064	1649.21	13.9043	568.442	3.41471	6.9561	404.983	11.681	4816.1
normal weight	5	2	36+	33.330000000000000 - 66.830000000000000	164.929	0	1	71.0744	0.285665	771.307	6	1.91727	130.47	2	3.5	0.916824	0	3.31947	7.73629	2	374.21	2.42365	0	71.0744	4.19787	11.3344	0.0487799	0.0514328	0.0134728	0	381.211	185.66	131.898	146.743	43.1628	60.7101	39.9934	566.958	0.254599	47.4249	1264.99	19.122	687.009	3.90214	8.27081	610.08	11.4009	5991.1
normal weight	5	3	<= 30	33.330000000000000 - 66.830000000000000	119.067	0.850765	3	7.16928	0.313963	648.203	6	17.5039	1191.14	3	8.83195	0.916824	9.14048	3.66791	22.5572	2	1340.79	1.74971	0.0125021	7.16928	4.61371	9.52539	0.0539002	0.129786	0.0134728	0.13432	317.767	109.494	180.027	125.87	41.7939	47.9484	28.1833	625.128	0.512766	35.6131	1390.02	19.433	573.982	4.09099	8.06405	464.901	6.65331	6912.89
normal weight	2	3	<= 30	<= 33.330000000000000	46.543	0.543209	3	2.60315	0.0343351	83.3596	2	3.8668	263.136	3	79.9792	0	137.107	0	217.086	3	529.912	0.683952	0.00798249	2.60315	0.504556	1.22498	0	1.1753	0	2.0148	131.403	31.0676	89.0853	66.5908	17.1331	27.3873	17.0686	319.809	0.143761	14.71	430.055	9.1222	273.277	1.79141	2.88608	216.661	2.57936	3124.5
normal weight	5	3	<= 30	<= 33.330000000000000	66.0628	0.543209	3	39.0473	0.161079	448.521	6	3.15787	214.893	2	5.33195	0	9.14048	0	14.4724	2	335.019	0.970798	0.00798249	39.0473	2.36706	6.59105	0	0.0783534	0	0.13432	370.931	247.216	72.0442	106.625	38.1882	39.6617	25.7027	264.605	0.205356	30.4807	745.903	13.5659	512.17	2.07495	2.76269	374.472	2.46277	2272.8
normal weight	3	2	36+	<= 33.330000000000000	103.355	0.138896	2	104.019	0.0525408	132.505	3	1.37559	93.6088	2	20.6384	0.916824	29.3801	3.36593	54.3013	2	355.423	1.51881	0.00204109	104.019	0.772091	1.94717	0.0494626	0.303283	0.0134728	0.431743	193.468	73.7889	65.4819	67.223	19.2271	27.4185	16.3141	279.158	0.114996	29.7387	647.902	11.8607	388.209	2.2768	3.90733	406.32	3.65755	3140.22
normal weight	1	3	<= 30	33.330000000000000 - 66.830000000000000	13.4189	0.543209	3	7.16928	0.0224432	57.6869	2	0.773695	65.7641	2	39.9896	0	68.5536	0	108.543	3	195.439	0.157869	0.00639069	7.16928	0.264038	0.678669	0	0.470466	0	0.806513	59.9116	30.7996	64.1083	32.8281	9.38756	12.8485	7.81741	263.532	0.101259	9.00119	296.831	4.98231	153.733	1.46103	3.26474	136.19	5.50474	1616.66
normal weight	2	3	<= 30	33.330000000000000 - 66.830000000000000	51.1578	1.63699	3	62.4538	0.132761	265.238	5	3.05601	207.962	2	52.5	13.7524	0	50.1405	116.393	3	439.603	0.751768	0.0240557	62.4538	1.95093	3.8977	0.736818	0.771492	0.202092	0	192.748	76.9577	84.7716	54.6791	19.593	20.7727	11.1861	172.029	0.34856	18.9074	1244.08	9.86957	315.107	1.61063	4.68639	280.476	3.46539	2416.26
normal weight	1	3	<= 30	33.330000000000000 - 66.830000000000000	51.2472	0.404312	2	46.2166	0.0334748	75.2131	2	1.4091	95.8892	2	0	0	0	0.696871	0.696871	2	194.454	0.753081	0.0059414	46.2166	0.491915	1.10526	0.0102406	0	0	0	122.064	42.4135	45.032	38.0954	13.7268	13.2653	8.92336	262.328	0.01634	11.3791	599.577	7.84002	201.289	1.42786	3.1562	220.234	3.94629	1531.23
normal weight	5	3	31 - 35	33.330000000000000 - 66.830000000000000	116.333	1.74603	3	99.7734	0.360308	657.116	6	6.78435	461.675	3	0	0	0	1.74218	1.74218	2	681.269	1.70952	0.025658	99.7734	5.29476	9.65637	0.0256014	0	0	0	474.044	220.539	167.476	126.322	54.2905	44.8249	21.2861	459.77	0.404299	47.2922	3021.71	23.6889	756.786	4.73805	12.6202	731.861	23.4239	5682.11
normal weight	5	2	31 - 35	<= 33.330000000000000	132.425	0.138896	2	43.6927	0.093577	181.787	5	5.40089	367.531	3	0	0	0	0.0464581	0.0464581	2	543.834	1.946	0.00204109	43.6927	1.37512	2.67137	0.000682705	0	0	0	531.211	303.143	135.421	101.927	34.3905	37.0785	22.9209	455.892	0.209155	62.6753	1526.77	19.0297	689.719	4.87237	6.0947	730.54	9.68479	5154.04
normal weight	5	2	36+	66.830000000000000+	67.754	0	1	59.9181	0.0647841	172.046	4	0.579328	39.4233	1	0	0	0	0.348436	0.348436	2	167.444	0.99565	0	59.9181	0.952007	2.52823	0.00512029	0	0	0	300.414	132.719	133.208	122.133	21.7028	60.0905	34.633	469.886	0.106312	52.1228	780.311	21.0158	667.117	4.85841	10.5617	799.29	11.0268	5256.47
normal weight	3	2	<= 30	<= 33.330000000000000	42.5908	0.543209	3	43.0957	0.084966	241.436	4	0.522334	35.5448	1	0	0	0	0.0464581	0.0464581	2	121.821	0.625875	0.00798249	43.0957	1.24858	3.54792	0.000682705	0	0	0	223.432	106.665	49.763	68.9828	20.6099	27.1285	17.6506	198.145	0.054016	23.2985	709.908	9.08632	341.209	1.56892	1.68284	319.33	1.54874	2182.49
normal weight	4	3	31 - 35	<= 33.330000000000000	147.403	0.138896	2	101.667	0.0382545	81.4829	3	4.95549	341.929	3	0	0	0	0	0	1	591.137	2.13628	0.00201299	101.667	0.554412	1.18091	0	0	0	0	238.681	110.311	111.043	103.039	37.2326	38.1399	19.6273	620.535	0.187117	22.2322	1366.01	11.8128	541.39	2.21712	6.93441	331.879	11.5647	4283
normal weight	2	1	<= 30	66.830000000000000+	41.7253	4.07407	3	0	0.0786842	164.005	4	5.20915	359.432	3	0	0	0	0	0	1	405.231	0.604715	0.0590444	0	1.14035	2.37688	0	0	0	0	143.877	90.7652	78.9307	78.9213	24.1884	35.007	13.8489	462.008	0.427791	28.9048	697.63	13.0556	383.077	3.09643	5.42172	450.273	2.12748	3011.35
normal weight	5	2	<= 30	<= 33.330000000000000	122.355	0.138896	2	23.5721	0.108993	231.186	5	5.54276	382.45	3	5.33195	0	9.14048	0.0464581	14.5189	2	543.035	1.77326	0.00201299	23.5721	1.57961	3.35052	0.000673306	0.0772746	0	0.132471	267.665	115.614	152.298	138.067	39.4331	54.8422	35.7881	674.237	0.286918	40.6977	1332.12	19.7152	587.562	3.64094	8.32539	588.75	9.29314	7072.84
normal weight	5	2	36+	66.830000000000000+	30.2509	0.446453	3	15.5366	0.0478872	89.3947	3	0.448019	42.1138	2	3.5	0.916824	0	5.06165	9.47847	2	97.8261	0.321818	0.00474949	15.5366	0.509438	0.951007	0.0538473	0.037234	0.00975345	0	357.796	181.227	139.227	115.591	30.6748	56.2973	22.4111	594.569	0.196359	68.4686	2095.01	29.7378	1035.17	6.42281	12.4683	1140.61	17.3401	5943.03
normal weight	4	2	36+	66.830000000000000+	19.5201	0	1	151.815	0.00744691	21.5605	1	0.217469	15.0054	1	0	0	0	0	0	1	186.341	0.2829	0	151.815	0.107926	0.312471	0	0	0	0	263.624	130.242	70.4106	107.481	24.4711	53.1608	24.851	176.047	0.0395971	54.478	684.661	14.8454	684.518	2.60605	2.665	575.512	4.56755	3126.53
normal weight	2	2	36+	33.330000000000000 - 66.830000000000000	28.9914	0	1	31.4114	0.0641061	162.75	4	0.966646	75.3984	2	16.5819	2.94693	9.14048	10.7162	39.3855	2	175.187	0.371684	0	31.4114	0.821874	2.08654	0.137387	0.212589	0.0377812	0.117186	172.811	90.0458	84.3225	62.725	17.8923	27.3835	13.7095	344.635	0.158825	26.0661	912.268	9.94147	437.083	2.43593	4.28598	358.47	6.42257	2814.83
normal weight	4	3	36+	<= 33.330000000000000	86.3185	0	1	97.6182	0.0558387	136.785	3	1.69336	116.842	2	43.4896	0.916824	68.5536	3.31947	116.28	3	417.058	1.25099	0	97.6182	0.809257	1.98239	0.0481083	0.630284	0.0132873	0.993531	327.982	151.817	85.6235	94.3335	22.2394	38.6273	29.8565	163.872	0.121351	52.1116	928.767	17.5223	570.122	3.12262	2.43674	637.696	2.89319	4374.23
normal weight	5	1	31 - 35	66.830000000000000+	89.8281	1.43847	3	24.5009	0.0834319	188.194	4	5.46256	376.917	3	0	0	0	0	0	1	492.684	1.30186	0.0208474	24.5009	1.20916	2.72745	0	0	0	0	317.32	157.57	107.427	99.5393	31.4014	38.6315	23.1681	403.215	0.269797	47.3837	1033.02	15.1414	716.073	4.15027	4.05106	488.05	2.87239	4889.57
normal weight	2	3	<= 30	<= 33.330000000000000	71.5125	1.08642	3	65.0728	0.122352	244.705	5	10.4794	681.163	3	0	0	0	0	0	1	818.835	1.10019	0.0167141	65.0728	1.88234	3.76469	0	0	0	0	120.558	29.6203	98.7864	62.6188	19.1097	23.3447	15.5945	400.154	0.227857	13.0941	424.315	9.02808	195.768	2.03212	5.92782	232.279	3.84416	3300.51
normal weight	2	1	<= 30	66.830000000000000+	36.659	0	1	21.38	0.015833	37.553	1	4.51295	311.393	3	0	0	0	0	0	1	369.432	0.53129	0	21.38	0.229464	0.544247	0	0	0	0	160.306	65.4599	78.9834	68.2458	20.0648	27.4197	15.5401	301.141	0.17847	20.9269	652.737	9.94341	512.54	2.17424	3.99025	280.881	5.03429	2940.32
normal weight	4	1	36+	66.830000000000000+	37.3601	0	1	24.5009	0.035399	105.042	3	0	0	1	0	0	0	0	0	1	61.861	0.549009	0	24.5009	0.520191	1.5436	0	0	0	0	412.718	224.838	54.5444	53.3282	8.59374	24.7372	16.0989	23.4519	0.00225198	68.4646	605.834	14.5519	656.917	4.56027	0.642746	651.142	0.406403	2721.8
normal weight	1	2	<= 30	33.330000000000000 - 66.830000000000000	42.5823	0.138896	2	8.36728	0.01915	43.0144	2	1.23699	84.1768	2	5.33195	0	9.14048	0	14.4724	2	149.738	0.625751	0.00204109	8.36728	0.28141	0.6321	0	0.0783534	0	0.13432	115.195	35.7367	53.9617	42.4753	10.0556	17.9103	11.1053	270.465	0.0745677	15.3387	318.727	6.98732	201.403	1.69856	2.58505	256.414	1.42318	2134.13
normal weight	4	1	31 - 35	33.330000000000000 - 66.830000000000000	80.2616	0	1	19.5236	0.0345048	80.6536	2	3.96444	269.78	3	0	0	0	0.14933	0.14933	2	369.715	1.17945	0	19.5236	0.507051	1.18521	0.00219441	0	0	0	209.165	83.0352	107.535	97.2908	33.6538	37.3085	18.7979	509.457	0.191235	20.5601	1239.82	11.6961	527.561	2.18823	7.55936	376.849	11.2888	4012.16
normal weight	4	2	31 - 35	66.830000000000000+	55.0997	0.543209	3	31.4114	0.07955	203.156	4	1.54936	123.949	2	28.3884	2.94693	29.3801	10.6697	71.3852	2	282.388	0.688747	0.00679011	31.4114	0.994375	2.53945	0.133372	0.354855	0.0368367	0.367251	175.451	109.357	123.889	124.074	47.8545	48.7538	17.8581	576.786	0.204446	19.4217	1899.38	10.1855	496.987	2.61592	10.5484	370.784	18.9962	3719.44
normal weight	1	1	31 - 35	<= 33.330000000000000	14.7316	0	1	6.65156	0.00944208	21.1494	1	1.69355	116.855	2	0	0	0	0.0464581	0.0464581	2	138.284	0.213502	0	6.65156	0.136842	0.306513	0.000673306	0	0	0	96.3347	39.8676	36.9349	27.7235	7.31894	12.3562	5.84103	101.187	0.0838178	13.9772	369.691	5.32619	344.633	1.07732	1.746	183.271	1.88183	1637.87
normal weight	3	1	36+	<= 33.330000000000000	47.6085	0.404312	2	31.4114	0.0169426	39.5561	1	1.78016	122.831	2	0	0	0	0	0	1	202.255	0.689979	0.0058596	31.4114	0.245545	0.573277	0	0	0	0	191.326	96.493	70.1003	82.502	23.0993	33.3854	21.6275	218.994	0.10446	33.6532	884.302	11.6035	473.147	2.16652	3.19225	431.898	5.1734	3429.25
normal weight	3	3	<= 30	66.830000000000000+	79.6193	0.850765	3	40.3944	0.156948	334.391	6	5.69326	387.142	3	58.3884	10.8054	29.3801	39.1688	137.743	3	645.749	1.17087	0.0125112	40.3944	2.30805	4.91751	0.576012	0.858653	0.158903	0.432061	174.521	98.3935	120.259	80.8386	28.1005	31.0669	16.2546	511.676	0.340397	21.8113	1606.48	11.1669	573.211	2.35544	8.38474	342.297	9.81317	3643.62
normal weight	3	3	31 - 35	33.330000000000000 - 66.830000000000000	75.6146	3.03234	3	101.667	0.0943835	177.154	5	2.2477	152.956	2	0	0	0	0.0464581	0.0464581	2	333.316	1.11116	0.0445605	101.667	1.38697	2.6033	0.000682705	0	0	0	179.253	63.1616	79.1516	70.4777	18.3663	29.6413	18.9536	242.5	0.0719823	18.8846	560.918	8.49086	274.042	1.81121	3.49506	240.913	5.78467	2624.21
normal weight	3	1	31 - 35	66.830000000000000+	54.2057	0	1	16.1336	0.036366	84.9796	3	2.09369	125.621	2	0	0	0	0.0464581	0.0464581	2	196.007	0.903428	0	16.1336	0.606101	1.41633	0.000774301	0	0	0	158.637	80.5755	101.848	85.0904	31.528	31.0415	16.8186	374.731	0.222292	17.4307	1534.97	8.80299	547.711	1.77223	6.64191	270.686	10.3725	2776.62
normal weight	2	3	31 - 35	33.330000000000000 - 66.830000000000000	64.0584	0	1	73.2932	0.089225	148.16	4	1.26837	86.3126	2	0	0	0	0.0464581	0.0464581	2	223.711	0.941343	0	73.2932	1.31117	2.17722	0.000682705	0	0	0	172.148	75.3435	58.2403	53.6381	19.6	20.9242	10.0294	218.527	0.0790076	23.2328	1033.64	9.00893	460.612	1.49376	4.10239	308.601	7.14743	2676.91
normal weight	3	1	<= 30	<= 33.330000000000000	42.6185	0	1	39.0473	0.00676115	20.1323	1	4.4325	305.843	3	0	0	0	0	0	1	387.508	0.617659	0	39.0473	0.0979877	0.291772	0	0	0	0	207.358	106.718	88.8429	90.518	18.88	39.6276	27.6315	197.157	0.178074	39.5653	556.174	14.4617	507.763	3.2072	2.36154	465.626	1.5624	3432.51
normal weight	4	2	<= 30	33.330000000000000 - 66.830000000000000	94.1772	0.543209	3	46.2166	0.0414803	104.236	3	1.94927	132.648	2	3.5	0.916824	0	3.4688	7.88562	2	281.471	1.38394	0.00798249	46.2166	0.609556	1.53175	0.0509743	0.0514328	0.0134728	0	239.009	80.7084	128.228	109.832	31.6118	48.3394	22.2933	568.136	0.277225	34.9117	926.395	16.5991	432.409	3.37535	6.34901	548.194	3.99	5035.83
normal weight	3	2	<= 30	<= 33.330000000000000	36.0866	0	1	23.5721	0.0675797	184.344	4	4.23034	291.893	3	5.33195	0	9.14048	0	14.4724	2	366.025	0.522995	0	23.5721	0.979416	2.67165	0	0.0772746	0	0.132471	197.504	92.8576	77.6789	69.3477	19.843	28.5718	15.8233	370.308	0.122369	27.1957	791.753	10.3698	383.393	2.22544	3.16004	365.048	4.72281	3217.98
normal weight	2	1	31 - 35	<= 33.330000000000000	45.5461	0	1	62.1369	0.007735	22.209	1	1.57575	108.726	2	0	0	0	0	0	1	216.409	0.660088	0	62.1369	0.112101	0.32187	0	0	0	0	135.445	76.7994	85.1752	63.1516	23.5918	23.4962	11.1133	267.76	0.0889699	18.6751	1010.22	7.77939	336.147	2.33922	5.58731	279.681	11.3842	2388.12
normal weight	2	1	31 - 35	33.330000000000000 - 66.830000000000000	20.9556	1.29958	3	0	0.00447964	8.50526	1	2.08432	143.818	2	0	0	0	0	0	1	166.073	0.303705	0.0188344	0	0.0649223	0.123265	0	0	0	0	104.476	42.843	83.1861	78.2903	23.8841	35.0636	13.3153	677.579	0.251004	14.4165	538.159	9.84901	440.638	2.15346	5.51534	248.035	4.93145	3142.59
normal weight	5	1	36+	66.830000000000000+	64.7546	0	1	183.589	0.0261406	53.2449	2	1.11808	77.1473	2	0	0	0	0	0	1	325.491	0.938472	0	183.589	0.37885	0.771665	0	0	0	0	374.628	221.969	100.099	109.095	29.4232	49.3539	23.0925	230.738	0.0711185	66.0049	1381.27	18.1388	677.231	3.74796	5.10956	717.121	8.45779	4053.92
normal weight	1	1	<= 30	33.330000000000000 - 66.830000000000000	12.6046	0.543209	3	12.4157	0.0406804	84.991	3	1.98557	152.889	2	17.1384	0	29.3801	0	46.5185	2	224.971	0.163696	0.00705466	12.4157	0.528317	1.10378	0	0.222577	0	0.38156	96.4637	19.4951	59.867	39.0345	9.46525	17.1884	9.3274	259.565	0.0980381	7.84073	244.899	4.89146	178.172	1.58487	1.85077	118.513	2.03529	1831.29
normal weight	5	3	36+	33.330000000000000 - 66.830000000000000	69.671	0.543209	3	31.4114	0.233773	526.855	6	4.84962	320.075	3	115.341	13.7524	107.727	49.9414	286.762	3	708.462	1.05562	0.00823044	31.4114	3.54202	7.98265	0.756688	1.74759	0.208369	1.63223	445.543	121.914	182.982	131.395	28.805	57.079	37.4104	500.878	0.273829	53.4061	1437.53	21.9057	714.277	4.76015	9.29891	674.081	10.7187	6416.32
normal weight	1	1	<= 30	33.330000000000000 - 66.830000000000000	39.0836	0.138896	2	56.3727	0.00863703	17.0918	1	1.22845	84.7628	2	0	0	0	0	0	1	180.358	0.566429	0.00201299	56.3727	0.125174	0.247708	0	0	0	0	102.345	43.9128	58.6883	34.3903	7.52913	15.1613	8.51545	155.472	0.0900186	21.2184	352.381	7.35667	248.522	1.74843	1.88407	242.601	1.85454	2732.45
normal weight	1	1	<= 30	66.830000000000000+	3.31238	0.543209	3	7.16928	0.0102718	20.5436	1	1.98683	129.144	2	0	0	0	0	0	1	140.169	0.0509598	0.00835706	7.16928	0.158028	0.316056	0	0	0	0	85.4318	45.6989	66.6016	64.6802	12.116	30.4897	19.6476	272.598	0.19513	18.9214	330.801	9.61426	334.886	2.10142	4.03155	281.229	2.03067	2496.21
normal weight	4	3	<= 30	33.330000000000000 - 66.830000000000000	102.271	0.850765	3	96.792	0.142798	295.691	5	1.96159	147.119	2	11.25	2.94693	0	11.3666	25.5635	2	372.596	1.36361	0.0113435	96.792	1.90398	3.94255	0.151555	0.15	0.0392925	0	295.487	116.235	123.935	100.088	35.7043	38.6006	21.0377	627.576	0.225289	30.4949	1533.42	15.7153	450.687	3.31566	6.85804	471.55	9.64441	4084.79
normal weight	3	3	<= 30	<= 33.330000000000000	30.4621	0	1	2.60315	0.0707888	143.169	4	5.77678	358.16	3	39.9896	0	68.5536	0	108.543	3	499.769	0.491324	0	2.60315	1.14175	2.30918	0	0.644994	0	1.1057	181.679	70.6144	94.8289	60.0151	19.0398	21.9399	15.9373	276.56	0.229332	13.9118	653.376	8.63331	444.85	2.29967	3.35567	177.104	2.59002	2947.77
normal weight	5	3	31 - 35	33.330000000000000 - 66.830000000000000	55.1265	0	1	49.8867	0.0635142	128.17	4	3.4082	255.615	3	199.948	0	342.768	0.0464581	542.763	3	903.391	0.73502	0	49.8867	0.846856	1.70893	0.000619441	2.66597	0	4.57024	177.512	71.242	193.444	131.331	37.7775	57.2035	25.6364	1224.16	0.306898	24.5273	1335.07	18.1693	670.451	3.66766	11.7877	489.511	18.4197	5792.85
normal weight	2	3	<= 30	33.330000000000000 - 66.830000000000000	39.8181	1.74603	3	0	0.0430237	84.743	3	1.72568	155.311	2	79.9792	0	137.107	0	217.086	3	413.961	0.442423	0.0194003	0	0.478041	0.941589	0	0.888658	0	1.52341	59.6147	44.3161	82.1913	82.3634	25.625	35.7273	14.5252	700.797	0.256954	15.7439	815.295	9.69637	339.993	1.81808	7.1163	328.436	7.16687	3316.16
normal weight	2	3	<= 30	33.330000000000000 - 66.830000000000000	69.604	0.446453	3	44.7598	0.0474673	96.2433	3	2.16209	164.319	2	66.3408	0.916824	107.727	3.66791	178.653	3	457.782	0.915842	0.00587438	44.7598	0.62457	1.26636	0.0482619	0.872905	0.0120635	1.41746	139.251	42.488	72.688	52.2971	16.1543	21.4602	11.8399	282.663	0.156018	15.9212	842.759	9.41863	448.27	1.76522	3.90283	266.297	4.26007	2735.5
normal weight	1	1	31 - 35	33.330000000000000 - 66.830000000000000	19.844	0.543209	3	12.4157	0.0278336	70.0383	2	0.535235	34.7903	1	5.33195	0	9.14048	0	14.4724	2	82.0656	0.305293	0.00835706	12.4157	0.42821	1.07751	0	0.08203	0	0.140623	126.554	61.3296	60.4714	50.9761	18.8405	18.3006	9.91976	170.467	0.0614417	15.0162	965.899	6.64985	447.7	1.49867	4.96528	226.299	11.1858	2136.99
normal weight	1	2	31 - 35	33.330000000000000 - 66.830000000000000	75.6025	0	1	33.6034	0.0228558	49.5455	2	0.580137	41.7698	2	0	0	0	0.0464581	0.0464581	2	151.022	1.05004	0	33.6034	0.317442	0.688131	0.000645251	0	0	0	111.562	39.2453	42.7834	40.9688	12.7993	16.7657	8.95949	196.457	0.0688088	13.6465	650.215	5.63225	220.666	1.30789	2.14013	166.647	3.22495	1823.7
normal weight	5	3	<= 30	33.330000000000000 - 66.830000000000000	23.2111	0	1	0	0.00685654	20.5696	1	1.12301	75.8035	2	5.33195	0	9.14048	0	14.4724	2	113.487	0.343868	0	0	0.101578	0.304735	0	0.0789918	0	0.135415	254.217	69.9956	161.486	122.402	28.3175	51.0922	35.0861	706.856	0.126111	18.2495	845.364	14.4075	659.971	3.87892	5.35356	239.059	8.37125	4162.16
normal weight	2	2	36+		18.2226	0	1	47.7134	0.0162106	33.7358	1	1.06367	75.5208	2	26.25	6.87618	0	24.896	58.0222	2	199.479	0.256656	0	47.7134	0.228318	0.475152	0.350648	0.369718	0.0968476	0	157.037	54.4955	93.8409	58.8459	12.796	25.6434	17.406	268.149	0.029074	20.4293	543.452	10.2763	517.132	2.19053	5.68442	246.872	12.2206	2760.07
normal weight	1	2	31 - 35	33.330000000000000 - 66.830000000000000	97.5796	0	1	19.5236	0.0608916	167.346	4	0.655306	49.148	2	0	0	0	0.348436	0.348436	2	166.6	1.30106	0	19.5236	0.811888	2.23128	0.00464581	0	0	0	135.058	38.7695	40.6362	60.7569	14.9523	24.1661	17.9006	139.685	0.0234798	16.5054	608.675	9.30043	241.888	1.25346	2.1514	268.538	2.49499	2159.51
normal weight	2	1	<= 30	66.830000000000000+	22.0161	0.138896	2	0	0.00909002	17.726	1	4.40728	290.881	3	0	0	0	0	0	1	313.035	0.333577	0.00210449	0	0.137728	0.268576	0	0	0	0	67.631	40.8643	90.6874	110.103	42.5746	41.9566	16.3351	790.042	0.390823	13.8028	703.337	11.8748	606.476	1.88979	10.2746	336.978	7.40729	2753.75
normal weight	4	2	36+	33.330000000000000 - 66.830000000000000	106.167	0	1	104.019	0.133796	397.155	5	0	0	1	0	0	0	0.547542	0.547542	2	210.733	1.43469	0	104.019	1.80806	5.36695	0.00739921	0	0	0	318.615	99.3579	75.4505	76.2007	12.5345	33.0264	25.5475	56.6728	0.00508993	56.7162	807.306	21.2435	584.046	3.34443	3.03454	668.066	1.47865	4010.37
normal weight	3	3	<= 30	<= 33.330000000000000	50.7791	0.138896	2	32.5364	0.313669	898.619	6	1.7286	119.118	2	57.8319	13.7524	9.14048	49.7921	130.517	3	333.089	0.736891	0.00201562	32.5364	4.55186	13.0405	0.722567	0.839239	0.19957	0.132644	202.534	120.649	61.1556	82.8086	38.2294	27.4337	11.9454	368.676	0.181764	10.7819	946.188	7.59661	293.877	0.935843	4.49077	159.671	3.29895	2367.3
normal weight	1	2	31 - 35	66.830000000000000+	69.8683	1.44603	3	39.3848	0.103288	189.302	5	1.49809	104.867	2	8.83195	0.916824	9.14048	3.4688	22.3581	2	237.924	0.998118	0.0206576	39.3848	1.47554	2.70431	0.0495543	0.126171	0.0130975	0.130578	110.799	54.9507	63.8049	39.5829	12.3425	16.7982	7.81366	276.586	0.153966	15.6958	899.646	7.10433	274.648	1.5747	3.67041	229.578	6.05763	2198.08
normal weight	5	2	31 - 35	33.330000000000000 - 66.830000000000000	136.051	0	1	71.6444	0.186641	393.644	6	9.45378	699.58	3	0	0	0	0	0	1	907.276	1.83853	0	71.6444	2.52217	5.31951	0	0	0	0	304.903	153.865	201.454	135.901	44.2058	54.6957	27.0523	890.482	0.495953	32.7054	1860.99	16.2772	633.016	4.18023	14.9108	506.168	26.8078	5497.41
normal weight	4	3	36+	66.830000000000000+	62.5871	0	1	15.5366	0.173309	514.539	6	0	0	1	0	0	0	0.14933	0.14933	2	78.273	0.802399	0	15.5366	2.22191	6.59665	0.00191448	0	0	0	274.171	96.7433	68.3359	75.9411	11.5093	32.9785	25.656	12.7784	0.00149687	48.5751	949.024	17.478	608.801	3.37996	3.41265	574.463	2.59112	3778.09
normal weight	4	1	36+	66.830000000000000+	79.896	0.138896	2	2.60315	0.0760938	193.881	4	0.299727	23.3787	1	8.83195	0.916824	9.14048	3.31947	22.2087	2	128.225	1.02431	0.00178072	2.60315	0.975561	2.48565	0.0425573	0.11323	0.0117542	0.117186	195.13	101.958	121.769	100.121	28.6818	41.0195	22.2997	459.756	0.0618526	37.9831	1353.88	12.6744	633.468	3.31475	5.57244	523.823	7.51003	4932.27
normal weight	1	1	31 - 35	66.830000000000000+	25.2406	0	1	34.7284	0.0131349	29.2637	1	0.0674888	4.31928	1	0	0	0	0	0	1	64.2883	0.394384	0	34.7284	0.205233	0.457246	0	0	0	0	121.302	60.7187	51.6767	58.5917	14.2203	26.7843	14.181	478.669	0.0317832	31.6317	606.513	11.8221	523.661	2.05195	1.79208	502.134	3.59119	3260.2
normal weight	5	1	31 - 35		27.0643	0	1	0	0.0329271	95.3445	2	1.41504	110.373	2	0	0	0	0	0	1	137.438	0.346978	0	0	0.422143	1.22237	0	0	0	0	200.677	150.332	109.883	164.36	57.5023	71.6078	24.5042	769.778	0.140888	37.6791	980.61	18.476	744.573	3.39479	7.84354	570.614	12.3302	4221.3
normal weight	3	3	<= 30	33.330000000000000 - 66.830000000000000	83.3166	0.138896	2	36.7817	0.18802	382.94	6	2.6058	179.8	2	3.5	0.916824	0	3.66791	8.08473	2	308.122	1.20749	0.00201299	36.7817	2.72492	5.54985	0.0531581	0.0507246	0.0132873	0	202.377	111.447	94.6624	73.972	29.2682	27.0272	12.9218	491.772	0.167673	24.6194	1260.51	10.4299	334.809	2.33259	6.04755	388.953	11.8963	3112.86
normal weight	5	2	36+	33.330000000000000 - 66.830000000000000	56.9097	0	1	161.847	0.182909	530.539	6	0	0	1	0	0	0	0.348436	0.348436	2	219.105	0.748812	0	161.847	2.4067	6.98077	0.00458468	0	0	0	380.15	189.714	105.993	109.832	15.9724	47.5981	38.4936	6.5337	0.00110299	89.8567	1369.44	31.3373	1131.28	5.19275	3.74845	1096.69	2.76515	4590.51
normal weight	1	2	<= 30	33.330000000000000 - 66.830000000000000	55.2837	0.138896	2	15.6159	0.0546468	116.277	3	5.11474	368.261	3	28.3884	2.94693	29.3801	10.6697	71.3852	2	510.685	0.767829	0.00192912	15.6159	0.758983	1.61496	0.148191	0.394283	0.0409297	0.408057	99.7735	48.8382	60.4323	45.2974	15.1502	17.9083	8.57881	212.163	0.281689	13.2033	743.95	6.08325	224.461	1.42185	3.78223	191.248	1.40893	2291.31
normal weight	2	1	<= 30	33.330000000000000 - 66.830000000000000	61.7185	1.04172	3	8.36728	0.104263	229.432	5	3.96952	273.897	3	0	0	0	0.0464581	0.0464581	2	345.071	0.89447	0.0150974	8.36728	1.51106	3.3251	0.000673306	0	0	0	123.843	51.4312	87.6335	75.8429	23.6092	29.8426	16.6443	275.683	0.304831	17.3481	723.501	9.41173	378.511	2.08056	4.11505	238.642	4.25482	3096.32
normal weight	4	2	31 - 35	33.330000000000000 - 66.830000000000000	127.628	0.138896	2	77.2684	0.0908637	213.719	5	2.39051	162.675	2	0	0	0	0.14933	0.14933	2	367.859	1.87551	0.00204109	77.2684	1.33525	3.14061	0.00219441	0	0	0	259.727	132.287	133.782	101.582	36.6655	37.976	21.4967	658.834	0.413948	30.4246	1813.19	14.673	555.412	2.76564	13.0682	522.492	17.0989	5170.54
normal weight	3	1	36+	66.830000000000000+	62.9855	0	1	32.5364	0.0230588	57.2428	2	0.123012	9.47195	1	0	0	0	0	0	1	104.994	0.817994	0	32.5364	0.299465	0.743413	0	0	0	0	181.622	73.0632	70.1241	98.8297	21.7617	52.3472	19.4971	210.477	0.090647	33.5668	711.528	12.7233	558.615	2.10197	4.25907	367.571	5.14	6049.06
normal weight	4	1	<= 30	66.830000000000000+	344.343	1.63699	3	283.482	0.110183	228.782	5	2.021	157.638	2	0	0	0	0.348436	0.348436	2	787.448	4.41465	0.0209871	283.482	1.41261	2.9331	0.00446712	0	0	0	272.973	111.748	132.233	89.518	20.9045	39.1325	23.297	574.974	0.2325	58.9513	1779.03	21.5703	1091.38	4.74172	4.69457	871.712	5.57561	4744.14
normal weight	1	1	<= 30	33.330000000000000 - 66.830000000000000	24.6377	0	1	40.3944	0.0335479	56.9929	2	0.0116489	0.908617	1	0	0	0	0	0	1	65.9407	0.315868	0	40.3944	0.430101	0.730678	0	0	0	0	100.063	51.8604	30.9374	36.7871	5.63888	18.0607	11.0796	76.8743	0.00941312	17.8007	288.976	5.30169	244.539	1.24581	0.88623	188.787	1.45609	1302.73
normal weight	2	1	<= 30	33.330000000000000 - 66.830000000000000	60.7333	0	1	79.3494	0.0190773	29.9816	2	0.185512	15.954	1	5.33195	0	9.14048	0	14.4724	2	170.509	0.706201	0	79.3494	0.221829	0.348623	0	0.0619994	0	0.106285	101.875	24.5083	97.817	65.7933	19.1897	27.0213	13.2975	785.805	0.0628071	13.0093	698.369	9.46417	419.688	1.74169	5.39188	286.875	5.73986	3418.13
normal weight	4	3	31 - 35		128.846	0	1	49.4162	0.0212257	44.0542	2	0.271707	19.5629	1	211.198	2.94693	342.768	11.3666	568.28	3	766.105	1.78953	0	49.4162	0.294802	0.611864	0.157869	2.93331	0.0409297	4.76067	307.015	201.68	107.467	48.7909	19.2534	18.9681	8.42033	177.309	0.0602295	29.7963	2240.97	14.0019	917.608	2.63947	9.05071	446.966	14.335	3269.34
normal weight	5	3	<= 30	<= 33.330000000000000	215.207	0.404312	2	8.36728	0.383424	598.179	6	1.22118	83.04	2	0	0	0	0	0	1	307.019	3.16481	0.00594577	8.36728	5.63859	8.79675	0	0	0	0	326.923	196.699	220.342	208.358	98.4859	71.1274	27.0628	1582.76	0.201309	18.0659	5134.05	16.1019	728.402	2.91912	18.234	410.463	43.4929	5789.95
normal weight	4	3	31 - 35	33.330000000000000 - 66.830000000000000	119.427	0	1	134.037	0.0691232	136.299	4	2.77168	227.277	2	81.2396	10.8054	68.5536	39.4708	200.069	3	680.811	1.45642	0	134.037	0.842966	1.66219	0.481351	0.990727	0.131774	0.83602	296.82	136.958	114.355	81.3216	36.1235	26.7453	12.8324	319.883	0.227911	22.5737	2219.6	11.0158	756.001	2.16655	8.6166	353.679	15.5942	3347.14
normal weight	2	2	<= 30	33.330000000000000 - 66.830000000000000	75.2333	0	1	19.5236	0.036244	81.9075	3	0.956738	77.4958	2	0	0	0	0.0464581	0.0464581	2	172.299	0.928806	0	19.5236	0.447456	1.0112	0.000573557	0	0	0	130.46	58.478	75.0489	59.3446	20.3069	23.109	11.2121	478.825	0.166143	12.6982	878.755	7.41922	301.296	1.91807	6.30916	261.365	8.78705	2720.65
normal weight	5	3	36+	33.330000000000000 - 66.830000000000000	131.194	3.27399	3	498.867	0.319816	581.409	6	3.1682	196.429	2	125.682	0	215.454	3.48436	344.62	3	1174.38	2.11604	0.0528062	498.867	5.15832	9.37756	0.0561993	2.02712	0	3.47507	1317.77	275.585	315.337	258.547	57.1423	105.292	83.2216	1054.14	0.247246	119.191	2759.39	64.5044	1940.78	11.3891	15.4783	1682.67	25.6814	12063.5
normal weight	4	1	31 - 35	33.330000000000000 - 66.830000000000000	54.8103	0.543209	3	25.6473	0.039965	88.1635	3	1.51547	128.815	2	0	0	0	0.0464581	0.0464581	2	209.862	0.644828	0.00639069	25.6473	0.470176	1.03722	0.000546566	0	0	0	182.008	62.3063	114.025	102.348	30.2185	41.1749	24.8467	536.486	0.201773	25.2374	972.435	13.5471	443.369	2.74306	7.3615	405.043	9.97796	4063.87
normal weight	4	3	36+	33.330000000000000 - 66.830000000000000	87.5657	0.138896	2	46.2166	0.176169	435.998	6	0.903377	68.6567	2	17.1384	0	29.3801	0.0464581	46.565	2	249.143	1.15218	0.00182758	46.2166	2.31801	5.73682	0.000611291	0.225505	0	0.38658	220.623	104.742	85.3818	105.094	29.175	40.3243	29.4987	608.398	0.126249	24.368	1033.18	12.7272	557.359	2.30544	5.39465	363.85	7.98354	3209.12
normal weight	5	2	36+	33.330000000000000 - 66.830000000000000	66.2482	0	1	160.183	0.177346	438.146	6	2.87131	239.755	3	8.83195	0.916824	9.14048	3.36593	22.2552	2	488.441	0.793392	0	160.183	2.12391	5.24726	0.0403105	0.105772	0.0109799	0.109467	346.065	91.9969	202.896	150.224	32.8801	65.8132	41.7722	792.032	0.300762	48.3097	1444.45	22.3824	757.06	5.06315	7.55591	672.724	9.92319	6508.17
normal weight	3	2	<= 30		62.1659	0.543209	3	15.5366	0.0413951	95.8993	3	2.95571	239.413	3	17.1384	0	29.3801	0	46.5185	2	364.177	0.76748	0.00670628	15.5366	0.511051	1.18394	0	0.211585	0	0.362717	167.553	50.8722	94.8343	67.7322	20.3568	27.0811	15.792	361.291	0.213883	16.0649	655.337	9.6589	374.685	2.19902	4.00146	267.111	4.99243	2942.39
normal weight	2	1	<= 30	33.330000000000000 - 66.830000000000000	45.6494	0	1	26.6929	0.0120629	28.6384	1	0.575587	50.6517	2	17.1384	0	29.3801	0	46.5185	2	169.512	0.518743	0	26.6929	0.137079	0.325437	0	0.194755	0	0.333865	174.564	66.3143	78.6294	57.0127	15.1393	24.1	14.2847	283.766	0.101612	17.7292	826.95	8.26257	743.157	2.20768	3.84186	247.344	5.61511	2621.97
normal weight	1	1	<= 30	33.330000000000000 - 66.830000000000000	27.6469	0	1	5.72402	0.0200318	54.1648	2	0.719844	48.9494	2	0	0	0	0.14933	0.14933	2	82.4696	0.406572	0	5.72402	0.294585	0.796541	0.00219602	0	0	0	107.122	28.0353	52.3658	39.3519	12.2101	15.2424	8.77842	216.368	0.0907763	8.84663	442.809	5.76274	189.781	1.224	4.03573	165.833	4.11039	1540.76
normal weight	4	3	<= 30	33.330000000000000 - 66.830000000000000	51.2552	5.20861	3	100.739	0.591111	1179.42	6	7.8894	552.258	3	0	0	0	0.696871	0.696871	2	710.158	0.732217	0.0744088	100.739	8.44445	16.8488	0.0099553	0	0	0	313.195	182.997	141.367	86.3814	41.8083	27.3341	11.449	383.018	0.501452	19.6788	2600.85	14.7082	462.367	2.82713	9.59998	312.426	22.3878	3391.82
normal weight	1	3	<= 30	33.330000000000000 - 66.830000000000000	38.802	0	1	39.0473	0.0152467	28.3675	1	0.242022	15.0054	1	479.875	0	822.643	0	1302.52	3	1395.37	0.625839	0	39.0473	0.245914	0.45754	0	7.73992	0	13.2684	101.836	36.9956	70.863	41.5481	11.404	16.691	7.96564	675.292	0.0296034	10.1557	428.184	7.10025	197.049	1.3247	2.4875	199.559	3.47327	2279.8
normal weight	3	2	36+	<= 33.330000000000000	50.6867	0.404312	2	154.418	0.0248258	69.411	2	1.73988	119.895	2	0	0	0	0.0464581	0.0464581	2	325.451	0.735549	0.00586725	154.418	0.360264	1.00727	0.000674185	0	0	0	208.967	72.9531	64.978	59.6505	16.0526	23.6603	16.8995	283.609	0.107222	31.9606	600.647	11.8197	693.125	2.26335	2.21234	376.759	2.02776	3253.4
normal weight	1	1	<= 30	33.330000000000000 - 66.830000000000000	6.02805	0	1	8.36728	0.004	12	1	0.205675	15.6313	1	0	0	0	0.0464581	0.0464581	2	30.0731	0.0793165	0	8.36728	0.0526316	0.157895	0.000611291	0	0	0	68.8565	17.8055	42.0954	28.4517	7.93727	12.3855	6.00871	166.282	0.047548	5.38306	263.997	3.64009	157.626	1.04208	1.93818	88.9052	2.89526	1315.28
normal weight	1	2	31 - 35	33.330000000000000 - 66.830000000000000	26.9585	0.138896	2	3.12087	0.0515364	99.9077	3	0.767368	58.3199	2	115.341	13.7524	107.727	49.8385	286.659	3	375.197	0.354717	0.00182758	3.12087	0.678111	1.31457	0.65577	1.51764	0.180952	1.41746	130.57	83.0352	71.8219	41.9248	14.8262	15.328	8.15449	296.778	0.163259	19.7083	1106.61	7.50401	608.615	1.7266	3.58874	274.476	4.08266	2165.68
normal weight	2	2	36+	33.330000000000000 - 66.830000000000000	38.313	0	1	32.9662	0.0574389	163.709	3	0	0	1	11.25	2.94693	0	11.0182	25.2151	2	96.4943	0.571836	0	32.9662	0.857297	2.44341	0.16445	0.16791	0.0439841	0	175.16	69.8786	62.8727	69.2614	15.5518	29.7693	22.3959	181.639	0.0233328	29.188	807.244	12.6236	634.698	2.50659	3.66351	438.207	5.3842	2682.32
normal weight	2	3	31 - 35	33.330000000000000 - 66.830000000000000	35.7329	0	1	41.8512	0.0217433	54.2864	2	0.401365	30.5037	1	3.5	0.916824	0	3.36593	7.78275	2	115.871	0.470169	0	41.8512	0.286096	0.714295	0.0442885	0.0460526	0.0120635	0	151.162	52.5254	70.126	54.8994	12.402	22.7464	16.4926	335.234	0.0630784	21.6259	833.125	10.8088	683.788	2.04755	3.34704	327.13	5.12576	2633.49
normal weight	2	2	31 - 35	33.330000000000000 - 66.830000000000000	27.5586	0	1	9.77243	0.0494066	106.791	3	0.612076	49.2721	2	41.25	10.8054	0	39.1688	91.2242	2	177.827	0.342342	0	9.77243	0.613746	1.3266	0.486569	0.512422	0.134229	0	157.697	67.634	84.4862	55.0273	16.2197	22.9405	10.8431	632.81	0.148697	23.6568	874.895	9.77401	503.26	1.93018	4.93991	305.689	6.91903	2860.9
normal weight	1	1	31 - 35	66.830000000000000+	32.7539	0.404312	2	60.7261	0.00366616	7.33232	1	0.874446	57.7134	2	0	0	0	0	0	1	151.598	0.496272	0.00612595	60.7261	0.0555479	0.111096	0	0	0	0	101.524	51.5614	54.9727	50.7735	10.2231	22.0233	15.4337	294.333	0.13827	19.7838	543.861	7.97098	375.758	1.38882	2.60522	232.298	2.77334	1886.74
normal weight	5	3	31 - 35	33.330000000000000 - 66.830000000000000	193.502	0.138896	2	181.751	0.0967643	209.615	5	3.42579	291.192	3	11.25	2.94693	0	10.8191	25.016	2	691.599	2.27649	0.00163407	181.751	1.1384	2.46606	0.127283	0.132353	0.0346698	0	339.88	175.674	151.643	108.957	29.9111	46.8491	26.8135	378.327	0.254595	44.8893	1844.14	16.4876	644.304	3.96301	7.45558	521.454	10.4445	5013.8
normal weight	3	2	36+	33.330000000000000 - 66.830000000000000	44.7225	0	1	61.0431	0.0143802	29.5605	1	0	0	1	39.9896	0	68.5536	0.14933	108.693	3	214.458	0.55213	0	61.0431	0.177534	0.364944	0.00184357	0.493699	0	0.846341	170.748	101.15	91.6958	90.6195	25.4724	37.3685	21.1291	1520.48	0.0608338	24.8229	955.562	13.4508	497.563	2.13493	6.62561	407.101	13.0935	3020.1
normal weight	3	3	31 - 35	33.330000000000000 - 66.830000000000000	96.1971	0	1	16.6829	0.483503	1341.04	6	0	0	1	39.9896	0	68.5536	0	108.543	3	221.423	1.20246	0	16.6829	6.04379	16.763	0	0.49987	0	0.85692	235.163	128.079	70.856	61.6548	8.92954	20.63	21.9474	4.41675	0.00146239	51.6363	791.502	18.0151	684.639	3.90308	5.00301	628.234	0.510981	2663.12
normal weight	1	1	<= 30	<= 33.330000000000000	44.2236	0	1	23.0441	0.0188188	38.0577	2	1.41504	110.373	2	0	0	0	0	0	1	177.641	0.566969	0	23.0441	0.241267	0.487919	0	0	0	0	58.5307	19.2738	38.7687	30.1601	9.13587	11.7432	6.91403	140.315	0.143828	8.10447	278.4	4.08135	146.282	0.937478	1.92499	106.112	2.05129	1515.64
normal weight	2	1	<= 30	33.330000000000000 - 66.830000000000000	14.0312	0	1	6.65156	0.0604945	116.282	4	0.473021	33.1115	1	0	0	0	0.0464581	0.0464581	2	53.8406	0.200445	0	6.65156	0.864208	1.66117	0.000663687	0	0	0	166.639	97.0626	74.5177	53.094	18.3094	22.6524	11.1737	184	0.0155869	10.1785	1747.22	5.62829	525.427	1.31189	7.3972	250.499	18.056	2068.91
normal weight	4	3	<= 30	33.330000000000000 - 66.830000000000000	94.4955	1.74603	3	12.4157	0.190144	373.846	6	4.4409	355.272	3	0	0	0	0.0464581	0.0464581	2	463.976	1.18119	0.0218254	12.4157	2.37681	4.67307	0.000580726	0	0	0	208.704	88.9133	105.704	89.9925	31.8016	32.9163	20.7897	405.408	0.23461	18.4829	1165.11	11.2202	397.197	2.13577	8.2144	272.885	11.7	3680.71
normal weight	3	2	36+	33.330000000000000 - 66.830000000000000	52.3084	0	1	60.7261	0.169309	502.539	6	0	0	1	0	0	0	0	0	1	113.035	0.830293	0	60.7261	2.68745	7.9768	0	0	0	0	223.038	101.458	69.1514	68.8765	11.2422	24.7247	29.1017	12.2896	0.00119864	48.4607	999.326	18.0025	776.226	2.84569	3.30784	640.014	2.92289	3088.23
normal weight	2	1	<= 30	33.330000000000000 - 66.830000000000000	83.93	0.543209	3	4.04841	0.0159995	35.999	1	2.46678	189.942	2	5.33195	0	9.14048	0.0464581	14.5189	2	292.983	1.09	0.00705466	4.04841	0.207786	0.467519	0.000603352	0.0692461	0	0.118708	118.697	73.5971	85.4985	71.4623	33.7349	23.5076	8.58314	361.003	0.182873	10.9654	1563.55	6.29048	556.659	1.44927	6.99061	178.629	11.5449	2166.48
normal weight	5	1	<= 30	33.330000000000000 - 66.830000000000000	107.939	1.70153	3	16.7346	0.167595	362.745	6	2.11651	158.738	2	22.5	5.89387	0	21.3395	49.7333	2	334.847	1.43919	0.0226871	16.7346	2.2346	4.8366	0.284526	0.3	0.0785849	0	326.033	225.517	298.02	234.681	97.2235	87.3759	29.4633	1145.61	0.34866	45.4242	4355.49	22.5474	1583.67	6.26052	18.9103	914.753	37.3143	9547.15
normal weight	2	3	<= 30	<= 33.330000000000000	62.7633	0.543209	3	30.68	0.0893159	194.898	4	5.51995	347.757	3	5.33195	0	9.14048	0.348436	14.8209	2	456.565	0.996243	0.00862236	30.68	1.41771	3.09361	0.00553072	0.0846341	0	0.145087	139.804	40.387	75.4	54.0677	19.0308	20.4617	10.5995	377.926	0.13087	11.8445	656.888	7.8389	235.976	1.72394	5.0671	217.036	7.20444	2442.72
normal weight	1	2	<= 30	33.330000000000000 - 66.830000000000000	40.8802	0.404312	2	2.60315	0.057745	119.194	4	4.03003	261.952	3	5.33195	0	9.14048	0.14933	14.6218	2	320.462	0.628926	0.00622019	2.60315	0.888385	1.83375	0.00229738	0.08203	0	0.140623	88.5453	33.496	54.7395	33.7526	11.3451	13.1911	7.35011	221.775	0.162163	9.99892	421.833	5.86159	198.543	1.50987	3.07159	173.096	2.58783	1779.91
normal weight	2	2	<= 30	<= 33.330000000000000	71.2493	0	1	100.739	0.0593433	154.337	4	2.06188	142.27	2	5.33195	0	9.14048	0.14933	14.6218	2	328.88	1.0326	0	100.739	0.860048	2.23676	0.0021642	0.0772746	0	0.132471	158.075	45.1138	74.8155	69.3177	19.6604	28.6668	16.4978	535.421	0.0894625	12.6912	692.238	9.25158	310.178	1.67937	4.47377	258.452	6.71344	2707.06
normal weight	3	1	36+	33.330000000000000 - 66.830000000000000	41.3367	0.138896	2	18.3986	0.0228967	58.8832	2	0.800029	57.6021	2	0	0	0	0	0	1	117.476	0.57412	0.00192912	18.3986	0.31801	0.817823	0	0	0	0	194.374	99.0274	86.8851	72.6082	22.8453	31.3848	12.3555	398.307	0.11113	24.1412	939.143	9.72724	534.209	2.55109	4.34144	293.447	6.12341	3152.92
normal weight	5	3	31 - 35	33.330000000000000 - 66.830000000000000	75.4917	0	1	0	0.371525	758.059	6	7.40233	495.956	3	115.341	13.7524	107.727	49.9414	286.762	3	858.209	1.12674	0	0	5.54515	11.3143	0.745394	1.7215	0.205259	1.60787	366.71	212.743	108.29	96.9692	38.4518	35.1217	20.3217	312.335	0.354389	45.2353	1773.15	16.3799	528.144	2.71186	5.05338	666.037	5.7248	4292.67
normal weight	4	3	<= 30	<= 33.330000000000000	53.908	0	1	24.5009	0.160273	333.759	6	3.58095	279.314	3	62.8408	0	107.727	0.547542	171.115	3	528.839	0.691128	0	24.5009	2.05478	4.27896	0.00701976	0.805651	0	1.38112	256.596	71.9361	86.2065	72.7106	22.5519	27.9282	19.1478	308.631	0.203023	22.8834	707.684	13.388	411.467	2.94544	3.97112	295.869	4.00555	3155.47
normal weight	5	3	31 - 35	33.330000000000000 - 66.830000000000000	101.647	0.138896	2	73.2932	0.341891	545.546	6	2.60593	203.263	2	104.091	10.8054	107.727	39.1688	261.792	3	640.134	1.30317	0.00178072	73.2932	4.38321	6.99418	0.502164	1.3345	0.138531	1.38112	316.19	173.568	131.017	89.407	35.0887	33.7723	16.2133	475.936	0.401305	45.9852	2839.07	16.2268	747.443	3.37678	6.56737	563.2	18.2778	4854.5
normal weight	5	1	<= 30	33.330000000000000 - 66.830000000000000	84.2316	0	1	73.2932	0.0177603	28.3755	2	0	0	1	5.33195	0	9.14048	0	14.4724	2	171.997	1.31612	0	73.2932	0.277505	0.443368	0	0.0833117	0	0.14282	221.066	136.151	191.829	114.274	51.1885	38.911	14.652	1214.26	0.53632	16.463	3163.41	10.1193	812.442	2.38052	14.016	401.92	20.7564	4682.16
normal weight	2	1	31 - 35	66.830000000000000+	27.137	0	1	8.36728	0.00421719	8.19707	1	0.239441	16.0426	1	0	0	0	0	0	1	51.5469	0.40503	0	8.36728	0.0629431	0.122344	0	0	0	0	168.456	83.5302	61.8621	62.0261	21.3987	23.6912	12.7733	334.063	0.0736008	17.3238	891.69	7.63972	637.381	1.96125	4.98379	281.774	6.06058	1902.1
normal weight	3	2	36+	33.330000000000000 - 66.830000000000000	72.0642	0	1	33.4839	0.165195	490.197	6	0	0	1	0	0	0	0	0	1	105.548	1.20107	0	33.4839	2.75326	8.16995	0	0	0	0	240.628	151.02	63.4454	79.1818	11.6612	35.6532	24.3209	22.7304	0.00249246	67.8968	1040.73	18.9939	619.3	4.20766	2.63718	805.877	1.61141	4360.7
normal weight	2	3	36+	33.330000000000000 - 66.830000000000000	58.7562	1.74603	3	43.6927	0.147751	304.11	5	3.55116	269.888	3	43.3884	6.87618	29.3801	24.9425	104.587	3	478.671	0.773109	0.0229741	43.6927	1.94409	4.00145	0.328191	0.5709	0.0904761	0.38658	162.905	96.9944	88.4376	70.1328	27.459	25.4466	12.1272	366.561	0.144686	21.3873	1480.07	8.57425	348.865	1.98365	6.82164	307.837	14.3805	2962.56
over weight	3	1	<= 30	33.330000000000000 - 66.830000000000000	71.203	0	1	53.7241	0.0215136	48.6369	2	0.572893	49.2688	2	17.1384	0	29.3801	0	46.5185	2	220.714	0.827941	0	53.7241	0.250158	0.565546	0	0.199284	0	0.341629	152.782	65.8296	101.188	76.5401	27.8822	27.7194	14.3816	352.808	0.170939	22.5619	1385.36	10.4123	553.019	1.82853	5.44615	366.003	6.17239	3373.15
over weight	1	3	31 - 35	33.330000000000000 - 66.830000000000000	60.9333	0.138896	2	42.1682	0.0312954	63.0979	2	0.962929	101.108	2	62.8408	0	107.727	0	170.568	3	374.916	0.580317	0.00132282	42.1682	0.298052	0.600932	0	0.598484	0	1.02597	133.877	62.0489	49.4379	45.7666	15.6103	17.0181	9.96057	166.954	0.0683044	15.6845	651.114	6.04637	248.89	1.33127	2.5551	233.795	3.98583	2019.39
over weight	2	1	<= 30	33.330000000000000 - 66.830000000000000	48.7595	0	1	4.04841	0.0137319	40.2642	1	0.189941	15.0054	1	0	0	0	0	0	1	67.8133	0.617209	0	4.04841	0.173821	0.509673	0	0	0	0	125.234	85.6173	79.6231	74.2011	37.617	22.649	7.7713	249.834	0.0291758	6.31193	1896.62	3.63766	309.625	1.18844	8.06597	162.673	18.9101	1980.99
over weight	4	3	<= 30	33.330000000000000 - 66.830000000000000	77.284	1.44603	3	44.7865	0.147271	303.369	5	2.08469	198.045	2	83.4792	0.916824	137.107	3.36593	224.869	3	546.431	0.813516	0.0152214	44.7865	1.55022	3.19336	0.0354308	0.878729	0.00965078	1.44323	257.12	89.8246	114.521	104.65	37.5747	39.7592	20.5123	468.545	0.274912	23.2023	1376.28	11.7155	461.231	2.36743	4.37283	367.182	3.52281	4629.29
over weight	5	3	36+	33.330000000000000 - 66.830000000000000	189.204	3.17124	3	104.019	0.926374	1995.98	6	16.2262	1460.36	3	51.2396	2.94693	68.5536	10.7162	133.456	3	1890.21	2.10226	0.035236	104.019	10.293	22.1776	0.119069	0.569329	0.0327437	0.761707	702.378	291.831	279.811	264.858	77.9494	100.456	77.5382	914.607	0.301013	81.3156	2324.22	34.6468	1104.06	7.55214	16.1456	1063.24	18.9378	11298.9
over weight	5	1	36+	66.830000000000000+	93.0688	0	1	200.894	0.0217843	51.1191	2	0.457601	38.3286	1	3.5	0.916824	0	3.31947	7.73629	2	340.028	1.11114	0	200.894	0.260079	0.610304	0.0396307	0.0417861	0.0109458	0	325.728	153.426	169.345	97.1588	29.563	38.9983	21.3404	546.909	0.268726	41.2457	1253.75	15.5751	891.069	3.81874	11.9758	444.738	22.0743	5178.2
over weight	2	1	<= 30	<= 33.330000000000000	94.5852	0.138896	2	62.0914	0.0141485	28.2403	1	1.57874	132.235	2	3.5	0.916824	0	3.31947	7.73629	2	296.787	1.12924	0.00165827	62.0914	0.168917	0.337158	0.0396307	0.0417861	0.0109458	0	152.001	44.2832	67.9222	66.4948	16.4537	30.0242	15.4429	186.762	0.183378	19.226	547.998	10.2364	449.658	1.59211	2.70223	262.905	1.65243	3518.11
over weight	1	1	31 - 35	<= 33.330000000000000	27.3068	0	1	102.894	0	0	1	0.45481	47.323	2	0	0	0	0	0	1	177.524	0.262439	0	102.894	0	0	0	0	0	0	125.263	48.6057	35.4643	34.3278	5.82396	17.5493	8.51227	40.5013	0.0674851	26.6724	367.31	8.33389	436.102	1.53282	1.13658	298.025	1.22231	2805.84
over weight	3	3	36+	<= 33.330000000000000	97.5898	0	1	102.894	0.0780453	194.766	4	1.79666	150.488	2	11.25	2.94693	0	11.0182	25.2151	2	376.187	1.16511	0	102.894	0.931773	2.32529	0.131544	0.134312	0.0351831	0	220.131	102.421	82.7423	70.573	19.25	30.124	15.9983	252.228	0.165162	38.2648	1028.36	13.9927	424.968	2.78681	5.27568	511.327	7.20535	3343.68
over weight	2	3	<= 30	33.330000000000000 - 66.830000000000000	42.4083	0.543209	3	12.6345	0.114637	218.986	5	1.60133	134.127	2	8.83195	0.916824	9.14048	3.31947	22.2087	2	211.922	0.506307	0.0064853	12.6345	1.36864	2.61444	0.0396307	0.105443	0.0109458	0.109127	150.931	59.6516	81.3721	55.1983	17.0977	22.6255	11.7868	368.601	0.148219	16.9582	710.484	7.6396	267.246	2.28196	5.41301	236.645	7.98968	2692.04
over weight	1	3	<= 30	<= 33.330000000000000	48.7733	0	1	43.0957	0.00734661	12.2452	1	2.918	244.412	3	5.33195	0	9.14048	0	14.4724	2	350.753	0.582298	0	43.0957	0.0877103	0.146194	0	0.0636574	0	0.109127	91.062	31.3066	46.5321	35.4209	12.2513	13.0566	7.15234	139.496	0.0713053	11.1011	456.182	5.02339	137.515	0.829463	2.52896	158.093	4.57941	1665.36
over weight	5	3	<= 30	<= 33.330000000000000	159.505	0.850765	3	15.5366	0.171578	375.798	6	14.5685	1220.26	3	20.6384	0.916824	29.3801	3.4688	54.4041	2	1450.56	1.90431	0.0101572	15.5366	2.04844	4.48661	0.0414136	0.246399	0.0109458	0.350765	292.387	96.1861	179.126	121.558	40.6516	43.7687	29.0135	589.93	0.372761	33.6879	1144.38	17.3291	440.072	3.33561	6.12289	408.301	5.58738	6435.96
over weight	3	2	<= 30	<= 33.330000000000000	30.0831	0	1	32.5364	0.062433	136.197	4	2.79138	233.806	3	17.1384	0	29.3801	0	46.5185	2	342.944	0.359158	0	32.5364	0.745379	1.62604	0	0.204613	0	0.350765	151.726	70.189	108.075	73.3456	24.3089	27.798	15.2421	370.461	0.300529	20.3115	707.068	10.635	396.205	2.4781	5.4375	286.897	3.18471	3528.99
over weight	5	3	31 - 35	33.330000000000000 - 66.830000000000000	82.0655	0.543209	3	9.77243	0.245686	447.154	6	2.71182	227.142	2	16.5819	2.94693	9.14048	10.6697	39.3391	2	358.863	0.979769	0.0064853	9.77243	2.93321	5.33851	0.127385	0.19797	0.0351831	0.109127	424.886	263.403	157.226	149.115	54.7396	56.5723	26.6491	548.706	0.289196	62.6912	3051.99	20.6528	925.154	5.2004	10.5057	986.535	19.4046	5393.08
over weight	3	3	<= 30	<= 33.330000000000000	78.1289	0	1	59.8258	0.0243067	51.4665	2	1.04184	108.404	2	79.9792	0	137.107	0.696871	217.783	3	464.142	0.750879	0	59.8258	0.233606	0.494633	0.00669746	0.768661	0	1.31771	187.34	83.1136	104.051	77.2251	28.7871	28.4118	13.8055	346.927	0.102847	22.1756	1229.35	11.7594	555.278	2.89678	6.56762	349.379	10.0957	3150.93
over weight	3	3	<= 30	<= 33.330000000000000	57.7029	1.04172	3	23.5721	0.219807	520.184	6	2.41475	251.254	3	62.8408	0	107.727	0	170.568	3	504.139	0.554569	0.0100117	23.5721	2.11251	4.99936	0	0.603948	0	1.03534	209.863	118.056	80.9997	88.4152	30.6252	35.4745	16.4779	423.056	0.238072	19.3653	1052.6	10.4175	300.274	1.65904	4.55913	260.051	7.81758	3040.04
over weight	5	3	31 - 35	33.330000000000000 - 66.830000000000000	164.957	1.44603	3	249.433	0.279469	591.257	6	2.61735	219.229	2	5.33195	0	9.14048	0.696871	15.1693	2	650.234	1.9694	0.017264	249.433	3.33654	7.05894	0.00831986	0.0636574	0	0.109127	363.516	147.024	95.1825	95.9225	30.2638	33.8833	28.1713	219.337	0.155956	39.3016	1044.17	18.4053	646.535	2.82365	4.73961	498.358	5.9614	4359.54
over weight	3	1	36+	<= 33.330000000000000	38.511	0	1	63.847	0.0265861	69.0802	2	0.36056	30.2005	1	0	0	0	0	0	1	132.558	0.459778	0	63.847	0.317408	0.82474	0	0	0	0	206.332	104.539	75.1918	68.7623	14.4102	33.1132	16.7638	177.812	0.0761689	50.5984	906.134	14.9268	546.966	3.00329	3.38309	603.312	5.2577	4483.82
over weight	5	3	<= 30	<= 33.330000000000000	129.774	3.4788	3	7.16928	0.248485	496.16	6	7.90781	662.358	3	31.5819	6.87618	9.14048	24.9425	72.5411	2	875.322	1.54936	0.0415329	7.16928	2.96663	5.9236	0.297785	0.377053	0.0820939	0.109127	303.017	123.184	161.41	146.853	46.6666	56.7552	35.2469	993.054	0.505835	35.6118	1597.29	19.8392	839.688	3.47175	8.92677	512.202	11.603	6383.89
over weight	1	3	<= 30	<= 33.330000000000000	21.8594	0.543209	3	33.4839	0.0643635	155.046	4	2.02376	169.51	2	62.8408	0	107.727	0	170.568	3	395.964	0.260976	0.0064853	33.4839	0.768428	1.85108	0	0.750248	0	1.28614	132.121	58.7612	70.0796	53.7919	15.8972	21.0579	13.1052	239.983	0.130578	16.1311	588.124	7.60784	264.362	1.67372	4.0659	217.138	6.93174	2423.53
over weight	4	1	<= 30	<= 33.330000000000000	37.8682	1.74603	3	2.60315	0.103747	222.198	5	3.58739	373.268	3	0	0	0	0	0	1	415.486	0.363942	0.0167807	2.60315	0.997092	2.13549	0	0	0	0	183.438	41.5782	112.884	102.257	24.9764	45.7942	25.1109	433.439	0.388507	22.2547	570.446	13.6412	366.653	2.96165	5.4054	330.184	1.77573	4784.19
over weight	1	2	31 - 35	<= 33.330000000000000	34.0863	0.138896	2	50.8342	0.0795848	172.104	4	2.91373	244.054	3	8.83195	0.916824	9.14048	3.31947	22.2087	2	351.322	0.406952	0.00165827	50.8342	0.950153	2.05473	0.0396307	0.105443	0.0109458	0.109127	126.157	51.8251	75.7345	52.5786	17.0393	19.6804	11.6494	208.803	0.0671172	19.45	810.583	8.46385	448.632	1.39579	4.05504	244.703	8.21931	2590.31
over weight	2	2	36+	33.330000000000000 - 66.830000000000000	60.8919	0	1	49.8867	0.00917458	25.0158	1	1.29422	108.404	2	0	0	0	0	0	1	219.182	0.726981	0	49.8867	0.109534	0.298661	0	0	0	0	140.503	57.0795	54.786	58.5201	13.5717	26.7621	14.4251	128.134	0.0726543	23.2335	552.847	9.19948	370.872	1.96112	2.66882	341.712	3.8776	2366.28
over weight	2	1	31 - 35	<= 33.330000000000000	19.4402	0	1	60.7261	0.00037645	1.06481	1	1.32341	110.743	2	0	0	0	0	0	1	190.909	0.232316	0	60.7261	0.00449868	0.0127248	0	0	0	0	124.048	69.7131	69.4944	58.9693	21.1579	25.4425	8.61437	183.182	0.249979	17.2599	1152.07	7.14835	340.129	1.34317	5.4188	213.054	6.48633	2776.95
over weight	5	3	<= 30	<= 33.330000000000000	141.832	0.850765	3	35.6573	0.271906	658.408	6	4.31117	360.759	3	31.5819	6.87618	9.14048	25.0454	72.644	2	611.743	1.69493	0.0101669	35.6573	3.24935	7.86817	0.299299	0.377413	0.0821723	0.109231	360.441	168.999	151.093	135.048	49.0536	50.8986	28.265	388.743	0.350075	48.0788	2336.82	18.2389	602.727	3.48587	10.461	649.579	13.3102	6597.16
over weight	5	2	<= 30	<= 33.330000000000000	110.628	0.543209	3	55.1809	0.126807	280.704	5	3.39642	347.657	3	8.83195	0.916824	9.14048	3.31947	22.2087	2	536.218	1.08077	0.00530685	55.1809	1.23883	2.74232	0.0324294	0.0862832	0.00895686	0.0892974	297.994	112.88	121.711	103.614	37.1343	38.8594	21.4786	378.378	0.272504	29.6376	1345.46	13.5229	633.753	2.73699	5.2133	465.87	5.03128	4439.41
over weight	3	1	36+	<= 33.330000000000000	38.2174	0.138896	2	18.3986	0.0672312	181.875	4	1.40975	118.081	2	0	0	0	0.0464581	0.0464581	2	174.882	0.456272	0.00165827	18.3986	0.802665	2.17138	0.000554657	0	0	0	190.799	100.366	65.114	70.0851	21.1715	27.1911	17.6573	180.139	0.10719	24.6063	808.681	9.70525	437.142	1.95165	2.99903	346.142	4.87874	2915.81
over weight	5	2	31 - 35	33.330000000000000 - 66.830000000000000	247.366	1.08642	3	97.5234	0.162509	433.72	6	2.21752	188.489	2	125.682	0	215.454	0.0929162	341.229	3	875.694	2.91019	0.0127814	97.5234	1.91187	5.10259	0.00109313	1.47861	0	2.53476	365.348	162.478	201.91	202.176	75.2685	73.9169	37.6281	1206.74	0.283584	47.5542	2438.93	24.5743	1393.97	4.4763	8.4057	798.509	10.2369	8125.22
over weight	1	3	<= 30	<= 33.330000000000000	39.2128	0.543209	3	9.77243	0.06916	161.494	4	1.44902	143.612	2	8.83195	0.916824	9.14048	3.36593	22.2552	2	215.396	0.39565	0.00548087	9.77243	0.697811	1.62945	0.0339615	0.0891126	0.00925057	0.0922256	90.0067	33.8575	41.3741	38.2495	11.4057	15.4313	9.43763	144.952	0.0946067	11.9837	366.159	5.7178	158.054	1.0154	3.51661	172.586	2.69476	1741.74
over weight	1	1	<= 30	33.330000000000000 - 66.830000000000000	62.8241	0.543209	3	9.77243	0.0146104	33.2628	1	0.41182	33.7692	1	5.33195	0	9.14048	0	14.4724	2	121.381	0.766147	0.0066245	9.77243	0.178175	0.405644	0	0.0650237	0	0.111469	70.9335	38.8239	77.9392	72.1984	22.7999	28.6599	14.7038	405.271	0.196954	16.0054	733.308	7.99382	455.504	1.8387	2.93754	262.138	3.28241	2463.71
over weight	5	1	31 - 35	<= 33.330000000000000	154.201	0.446453	3	305.041	0.0317078	61.2506	2	5.38025	444.086	3	5.33195	0	9.14048	0	14.4724	2	918.247	1.86819	0.00540892	305.041	0.384151	0.742072	0	0.0645983	0	0.11074	326.821	122.997	224.634	156.841	45.3013	65.5081	33.525	642.263	0.490857	70.4134	1737.22	27.0558	983.944	5.64026	10.6969	934.285	13.9867	7988.22
over weight	3	2	<= 30	<= 33.330000000000000	68.0644	0	1	2.60315	0.0982293	220.449	5	2.18199	180.102	2	0	0	0	0	0	1	250.769	0.824623	0	2.60315	1.19008	2.67081	0	0	0	0	218.521	129.422	86.9736	75.6158	24.7031	31.4492	13.9092	344.434	0.163757	29.92	1025.78	10.7594	440.907	2.93969	7.5039	490.778	4.33673	3438.63
over weight	2	1	36+	66.830000000000000+	54.1146	0	1	49.8867	0.0559721	166.276	3	0.184034	14.7227	1	0	0	0	0	0	1	118.724	0.676432	0	49.8867	0.699652	2.07845	0	0	0	0	144.984	79.4186	51.1269	61.0835	17.2813	26.2867	13.1395	144.764	0.0233967	34.3156	894.668	10.0507	385.472	2.19832	1.97797	436.759	1.26703	2362.66
over weight	1	1	36+	33.330000000000000 - 66.830000000000000	9.36895	0	1	23.0441	0.0101084	17.5841	1	0.358555	29.5951	1	3.5	0.916824	0	3.4688	7.88562	2	69.8938	0.113508	0	23.0441	0.122466	0.213038	0.0420257	0.0424037	0.0111076	0	119.839	62.1338	52.7744	33.307	7.74339	15.0162	8.35391	179.375	0.0630632	21.3629	646.331	7.1723	308.833	1.68439	3.59662	282.231	6.76584	1920.46
over weight	1	1	<= 30	33.330000000000000 - 66.830000000000000	25.4206	0	1	16.6829	0.0232285	61.5549	2	1.41231	116.572	2	3.5	0.916824	0	3.31947	7.73629	2	166.412	0.307979	0	16.6829	0.281421	0.745758	0.0402165	0.0424037	0.0111076	0	97.0859	53.4679	40.3671	37.1067	9.28069	16.4675	9.4775	101.091	0.0719149	15.433	612.12	6.26241	251.066	1.03915	2.46501	214.502	4.38558	1575.27
over weight	1	1	<= 30	<= 33.330000000000000	33.7116	0	1	8.36728	0.0256894	67.6075	2	0.2307	19.042	1	0	0	0	0	0	1	61.1209	0.408428	0	8.36728	0.311236	0.819088	0	0	0	0	145.831	90.7637	31.8181	54.9458	13.2358	24.7149	13.6581	98.9971	0.0403413	16.6622	359.682	6.58001	253.208	1.20331	1.43415	211.24	1.67887	1554.58
over weight	1	1	<= 30	33.330000000000000 - 66.830000000000000	9.45133	0	1	2.60315	0.0203422	32.7387	2	0	0	1	11.25	2.94693	0	10.6697	24.8667	2	36.9211	0.0926601	0	2.60315	0.199433	0.320968	0.104605	0.110294	0.0288915	0	58.4619	36.6139	46.7085	32.5661	11.2186	13.763	5.0164	207.636	0.00941646	7.22392	667.781	3.60588	175.492	0.906135	3.33065	114.488	7.73814	1790.93
over weight	4	2	31 - 35	<= 33.330000000000000	59.358	0.543209	3	8.36728	0.123983	276.988	5	4.86014	401.156	3	3.5	0.916824	0	3.36593	7.78275	2	477.207	0.719142	0.00658116	8.36728	1.50209	3.3558	0.0407794	0.0424037	0.0111076	0	254.47	149.562	90.4258	81.2631	23.2098	32.9041	21.0308	251.71	0.156455	37.3128	994.191	12.5854	438.276	2.74749	5.11389	500.497	5.76159	3693.96
over weight	5	3	<= 30	<= 33.330000000000000	46.7065	3.38302	3	0	0.333778	660.806	6	7.05182	698.906	3	79.9792	0	137.107	0.14933	217.236	3	966.231	0.471259	0.034134	0	3.36775	6.6674	0.00150671	0.806974	0	1.38338	345.99	182.699	136.631	120.789	40.6201	48.5473	23.9985	548.082	0.387506	36.1625	2064.51	16.4381	571.249	3.63694	7.78729	499.152	14.9953	5803.53
over weight	3	2	<= 30	<= 33.330000000000000	84.9873	0	1	12.4157	0.046991	110.581	3	0.524219	43.2691	2	0	0	0	0.0464581	0.0464581	2	140.719	1.02965	0	12.4157	0.569312	1.33973	0.000562855	0	0	0	159.884	55.1948	102.363	71.2132	19.2175	29.801	16.7726	418.435	0.136563	26.3074	897.045	9.91793	347.169	2.46754	4.77573	375.394	3.95856	3743.38
over weight	4	1	36+	<= 33.330000000000000	106.43	0	1	110.142	0.00759183	21.7634	1	0.17837	14.7227	1	0	0	0	0	0	1	231.295	1.28943	0	110.142	0.0919776	0.263671	0	0	0	0	215.169	88.8807	102.425	92.8338	27.94	37.5398	22.8555	287.565	0.0425184	31.5041	1196.46	13.5367	656.496	2.58107	5.46833	435.478	11.7889	4005.79
over weight	3	3	<= 30	33.330000000000000 - 66.830000000000000	80.9648	0.138896	2	104.787	0.247199	515.415	6	1.79075	147.809	2	74.0908	2.94693	107.727	10.7162	195.481	3	529.181	0.980916	0.00168278	104.787	2.9949	6.24442	0.12983	0.897635	0.0357031	1.30515	251.88	97.1034	74.97	69.0685	25.6596	23.1647	18.6146	186.41	0.142975	21.9776	738.224	9.28503	233.327	1.42922	3.42107	252.019	3.62193	2784.26
over weight	1	2	31 - 35	33.330000000000000 - 66.830000000000000	23.2835	0.446453	3	63.3293	0.0498862	106.227	3	0.999818	99.0919	2	17.1384	0	29.3801	0	46.5185	2	232.67	0.234926	0.00450462	63.3293	0.503341	1.0718	0	0.172923	0	0.296439	157.547	95.7037	47.8508	46.7453	14.1811	19.5074	9.78562	132.204	0.119226	27.0674	724.957	8.10694	501.007	2.00993	2.42225	302.747	3.91073	2214.95
over weight	2	1	31 - 35	<= 33.330000000000000	38.6519	0.138896	2	69.4103	0.0445683	112.246	3	1.69836	142.119	2	5.33195	0	9.14048	0	14.4724	2	264.792	0.461901	0.00165985	69.4103	0.532603	1.34137	0	0.0637183	0	0.109231	144.091	73.4697	57.4142	50.2839	16.6766	19.4324	10.2706	251.149	0.115572	15.9989	665.7	7.95711	556.189	1.41413	3.8755	245.874	4.15285	2059.49
over weight	5	3	31 - 35	33.330000000000000 - 66.830000000000000	130.022	1.74603	3	97.6182	0.0688078	159.673	4	3.75777	314.751	3	5.33195	0	9.14048	0	14.4724	2	558.61	1.55232	0.0208456	97.6182	0.821487	1.90632	0	0.0636574	0	0.109127	289.137	163.566	108.532	116.167	39.0664	48.564	19.541	361.875	0.217421	35.1847	1565.39	14.8564	461.642	3.09661	7.35007	483.935	9.76877	6415.24
over weight	1	1	<= 30	33.330000000000000 - 66.830000000000000	13.593	0.138896	2	12.4157	0.0286747	68.1926	2	0.821534	85.4806	2	5.33195	0	9.14048	0	14.4724	2	126.101	0.130639	0.0013349	12.4157	0.275586	0.655383	0	0.0512441	0	0.087847	100.53	54.0173	41.9054	38.0307	9.87275	15.677	10.5076	152.081	0.0582622	16.0837	390.976	6.69875	287.699	1.31676	2.66841	254.094	2.42685	1554.55
over weight	1	3	<= 30	<= 33.330000000000000	65.8924	1.29958	3	16.6829	0.030099	70.4087	2	3.17524	265.958	3	5.33195	0	9.14048	0	14.4724	2	364.305	0.786681	0.0155155	16.6829	0.359348	0.840601	0	0.0636574	0	0.109127	103.645	49.2164	40.6439	39.337	12.3762	15.2082	9.19417	130.462	0.060582	13.8097	372.367	5.53723	173.901	1.14407	1.92134	188.262	2.44346	1805.75
over weight	4	3	31 - 35	<= 33.330000000000000	110.576	0	1	249.433	0.086414	154.305	4	1.59234	133.374	2	20.6384	0.916824	29.3801	3.31947	54.2548	2	547.639	1.32016	0	249.433	1.03169	1.84223	0.0396307	0.246399	0.0109458	0.350765	285.164	124.679	100.974	108.257	31.5781	46.9429	24.9457	252.806	0.168328	42.8232	1235.83	15.9102	656.914	2.57807	3.86159	450.495	6.90242	5743.25
over weight	1	3	<= 30	<= 33.330000000000000	43.4184	1.74603	3	52.06	0.038006	82.6484	3	2.0019	167.679	2	0	0	0	0	0	1	264.903	0.518367	0.0208456	52.06	0.453749	0.986729	0	0	0	0	172.913	81.7916	50.554	41.1399	10.8986	17.2325	10.4213	157.609	0.131181	13.0479	404.356	7.71423	648.424	1.63221	2.39463	209.996	1.85276	2366.71
over weight	5	3	<= 30	33.330000000000000 - 66.830000000000000	78.985	0.850765	3	38.7303	0.145599	348.938	5	2.97153	248.896	3	11.25	2.94693	0	10.6697	24.8667	2	392.328	0.942992	0.0101572	38.7303	1.73829	4.16593	0.127385	0.134312	0.0351831	0	292.51	138.699	125.111	123.083	39.3295	45.8538	32.1271	543.641	0.318697	34.7649	1056.35	16.2076	462.226	2.95692	7.3536	462.8	6.76199	4685.94
over weight	3	2	36+	33.330000000000000 - 66.830000000000000	103.269	0	1	44.7865	0.128567	353.857	5	0.375869	31.4827	1	5.33195	0	9.14048	0	14.4724	2	194.01	1.23291	0	44.7865	1.53494	4.22466	0	0.0636574	0	0.109127	189.205	88.6377	59.3027	72.2642	18.9517	28.4473	19.904	178.782	0.0416937	32.2629	799.932	10.9122	530.533	2.05199	3.32734	399.327	4.52899	3059.67
over weight	3	3	<= 30	<= 33.330000000000000	53.9656	0	1	31.4114	0.248012	460.056	6	3.3258	346.049	3	8.83195	0.916824	9.14048	3.36593	22.2552	2	453.682	0.518651	0	31.4114	2.38358	4.42149	0.0323491	0.0848818	0.00881138	0.087847	237.355	121.209	99.0767	67.4783	24.7683	24.4941	14.6465	292.123	0.142685	29.2019	1544.39	10.9567	349.189	2.39254	5.22193	366.708	12.4755	3176.26
over weight	3	2	<= 30	<= 33.330000000000000	79.5661	0.404312	2	0	0.0843658	223.838	4	0.519906	54.0962	2	43.4896	0.916824	68.5536	3.4688	116.429	3	250.495	0.764691	0.00388575	0	0.81082	2.15125	0.0333378	0.417968	0.00881138	0.658853	201.666	88.2882	80.7532	75.8115	23.4169	29.2027	19.5692	294.945	0.0821317	24.8852	841.256	11.4476	532.713	2.20174	3.44926	349.88	3.80336	3214.37
over weight	5	3	<= 30	<= 33.330000000000000	225.611	0.404312	2	97.6182	0.13835	346.608	5	3.38905	283.867	3	0	0	0	0	0	1	607.5	2.69354	0.00482703	97.6182	1.65174	4.13811	0	0	0	0	422.729	157.034	128.499	174.439	61.1796	64.2098	40.6152	408.481	0.30396	31.4597	1242.45	19.659	887.129	2.35805	5.21231	401.721	4.2048	5924.74
over weight	5	3	36+	<= 33.330000000000000	81.415	0	1	86.7607	0.0716401	138.326	4	1.10246	92.3424	2	79.9792	0	137.107	0	217.086	3	477.604	0.972003	0	86.7607	0.855302	1.65146	0	0.954862	0	1.63691	375.116	209.645	78.7659	91.6719	23.2955	42.3429	20.2362	158.484	0.0925513	51.0819	1294.76	15.6743	510.563	3.34305	4.54681	529.349	6.94933	4797.22
over weight	3	3	31 - 35	<= 33.330000000000000	66.9915	0.850765	3	38.7303	0.0706371	153.333	4	4.59712	385.055	3	91.2292	2.94693	137.107	10.6697	241.953	3	733.581	0.799803	0.0101572	38.7303	0.843328	1.83062	0.127385	1.08917	0.0351831	1.63691	182.183	77.908	94.0007	68.4669	20.3916	26.1645	17.0179	313.035	0.310543	26.7011	751.482	12.3532	526.954	2.29706	4.68984	396.203	2.98367	3454.12
over weight	1	3	<= 30	33.330000000000000 - 66.830000000000000	98.208	0	1	39.0473	0.0173239	28.6485	2	0.0454038	3.80303	1	79.9792	0	137.107	0	217.086	3	358.145	1.17249	0	39.0473	0.206827	0.34203	0	0.954862	0	1.63691	165.554	59.7725	46.1111	48.6258	12.8225	19.2695	15.9864	152.997	0.00782659	17.8015	600.595	7.22261	300.838	1.20226	1.28533	204.589	2.71224	2385.41
over weight	3	3	<= 30	<= 33.330000000000000	107.71	1.44603	3	8.36728	0.192332	437.184	6	3.3355	347.059	3	17.1384	0	29.3801	0.0464581	46.565	2	511.147	1.03517	0.0138975	8.36728	1.84845	4.20167	0.000446498	0.164713	0	0.282365	166.05	60.0752	80.2272	79.4957	26.0475	29.8991	18.5497	418.619	0.385948	16.3906	655.543	12.3507	226.277	2.09505	13.2992	411.069	3.68334	3419.35
over weight	3	1	<= 30	<= 33.330000000000000	9.92432	0	1	0	0.0182433	32.5628	2	0.564983	47.323	2	0	0	0	0	0	1	57.2473	0.118485	0	0	0.217805	0.388763	0	0	0	0	107.275	50.5886	120.064	83.743	23.2097	34.7962	15.2598	1404.06	0.075999	18.3666	755.603	11.3477	486.731	2.37866	6.27387	395.9	10.3329	3967.8
over weight	5	2	36+	33.330000000000000 - 66.830000000000000	118.201	0	1	158.344	0.0648057	138.949	4	1.20873	99.7687	2	0	0	0	0	0	1	376.314	1.43204	0	158.344	0.785144	1.68341	0	0	0	0	355.093	154.085	146.863	138.485	43.9026	55.345	30.6984	720.812	0.23142	53.8927	1577.74	18.9923	582.522	3.70178	9.52591	721.358	11.5071	6834.69
over weight	3	1	<= 30	<= 33.330000000000000	68.3869	0	1	12.4157	0.0193534	43.0856	2	3.00683	251.852	3	5.33195	0	9.14048	0.0464581	14.5189	2	347.173	0.816463	0	12.4157	0.231057	0.514393	0.000554657	0.0636574	0	0.109127	165.082	52.7458	93.177	82.2429	23.3526	35.4866	17.4944	444.195	0.379626	22.5954	737.743	12.2513	382.657	2.29924	5.99283	339.008	3.48957	3926.98
over weight	3	3	31 - 35	33.330000000000000 - 66.830000000000000	31.8881	0	1	35.6573	0.164669	247.184	6	1.31773	110.373	2	0	0	0	0.348436	0.348436	2	178.267	0.380709	0	35.6573	1.96596	2.9511	0.00415993	0	0	0	246.719	99.4441	95.2955	68.849	22.2167	27.8727	15.0047	352.606	0.126003	29.9072	1398.79	13.031	586.557	2.70794	4.53585	361.816	10.1522	3545.44
over weight	5	3	<= 30	33.330000000000000 - 66.830000000000000	385.752	0	1	213.262	0.0458953	98.092	3	1.66243	139.245	2	79.9792	0	137.107	0	217.086	3	955.345	4.60544	0	213.262	0.547938	1.17111	0	0.954862	0	1.63691	329.341	170.099	198.35	161.489	71.2377	54.5106	23.1382	510.829	0.353082	39.914	2800.37	19.1065	721.051	3.51235	11.2437	782.006	20.7385	6364.32
over weight	4	3	<= 30	<= 33.330000000000000	94.9565	0.543209	3	52.06	0.143572	305.065	5	4.5383	464.541	3	79.9792	0	137.107	0	217.086	3	829.187	0.927672	0.00530685	52.06	1.40262	2.98031	0	0.781352	0	1.33946	268.581	176.097	101.227	82.5104	27.2717	32.6627	15.9782	396.575	0.451104	32.3045	1393.9	14.3885	371.352	2.66969	14.4135	577.735	6.27187	4086.95
over weight	1	2	<= 30	<= 33.330000000000000	10.0494	0.404312	2	12.4157	0.00782492	22.3165	1	1.02568	85.9113	2	5.33195	0	9.14048	0	14.4724	2	123.253	0.119978	0.00482703	12.4157	0.0934207	0.266434	0	0.0636574	0	0.109127	73.3632	14.8477	116.043	51.4273	12.6556	20.8946	12.6225	452.454	0.104692	5.85116	194.503	6.55403	210.677	2.2678	2.06436	96.6144	0.90764	2899.26
over weight	1	2	<= 30	33.330000000000000 - 66.830000000000000	71.6401	0	1	97.6182	0.0127751	32.0629	1	0.729236	61.0808	2	0	0	0	0.348436	0.348436	2	230.688	0.855302	0	97.6182	0.15252	0.382794	0.00415993	0	0	0	151.423	39.9612	47.3126	44.0587	11.8387	17.6527	12.1555	201.948	0.0144755	14.8493	427.424	7.49408	224.996	1.62703	1.76096	233.439	2.36686	1850.3
over weight	2	1	<= 30	33.330000000000000 - 66.830000000000000	67.6744	2.93657	3	49.4162	0.112691	229.086	5	2.17418	206.547	2	5.33195	0	9.14048	0	14.4724	2	341.047	0.712362	0.0309112	49.4162	1.18622	2.41144	0	0.0561258	0	0.0962156	148.764	47.9271	75.403	56.7131	16.3446	22.9442	12.4496	525.345	0.157541	17.459	760.446	9.79681	715.237	1.88351	3.45741	287.302	6.61079	2918.82
over weight	5	3	<= 30	<= 33.330000000000000	100.652	0.543209	3	32.9662	0.168926	383.534	6	6.01474	503.795	3	20.6384	0.916824	29.3801	3.4688	54.4041	2	692.36	1.20167	0.0064853	32.9662	2.01678	4.57896	0.0414136	0.246399	0.0109458	0.350765	280.013	115.743	189.391	172.162	59.5648	67.9646	31.0457	1665.84	0.364035	29.3449	2059.23	19.9191	681.67	3.34946	12.6865	563.828	21.7197	6681.95
over weight	5	2	<= 30	33.330000000000000 - 66.830000000000000	192.634	0.138896	2	296.247	0.0647284	152.891	4	1.42086	118.897	2	5.33195	0	9.14048	0.14933	14.6218	2	622.539	2.30204	0.00165985	296.247	0.773523	1.82709	0.00178453	0.0637183	0	0.109231	281.677	110.801	154.505	123.168	52.803	41.0205	18.689	486.495	0.249135	38.6777	2168.67	15.4111	828.909	2.75458	8.56526	504.798	14.7551	6770.71
over weight	4	3	<= 30	33.330000000000000 - 66.830000000000000	50.8437	1.29958	3	34.7284	0.110477	256.493	5	2.7977	234.335	3	0	0	0	0.547542	0.547542	2	321.754	0.607016	0.0155155	34.7284	1.31897	3.06223	0.00653703	0	0	0	277.146	109.61	93.7216	83.4206	28.3255	32.5161	17.5256	256.564	0.235505	28.6165	1036.55	14.1	441.167	3.42319	6.11183	432.705	6.29484	4276.02
over weight	4	3	<= 30	<= 33.330000000000000	180.234	0.543209	3	146.586	0.345547	713.923	6	5.12732	524.832	3	57.8319	13.7524	9.14048	49.8385	130.563	3	982.759	1.76078	0.00530685	146.586	3.37581	6.97463	0.486894	0.564986	0.134353	0.0892974	238.659	133.303	137.773	96.4761	45.1575	31.6029	14.8823	404.579	0.403339	23.6318	2714.69	9.57788	398.291	1.99855	10.2707	322.863	14.6038	3981.26
over weight	2	1	31 - 35	<= 33.330000000000000	50.8331	0.138896	2	56.0806	0.0194883	45.7458	2	1.16096	118.835	2	5.33195	0	9.14048	0.0464581	14.5189	2	240.407	0.496611	0.00135694	56.0806	0.19039	0.446911	0.000453869	0.0520901	0	0.0892974	151.978	62.3474	65.7737	66.8775	20.4558	26.9745	15.7967	210.818	0.171171	23.8626	843.68	9.73783	385.021	1.91506	3.50442	301.848	5.10579	3169.43
over weight	4	3	<= 30	33.330000000000000 - 66.830000000000000	110.325	0	1	30.68	0.222508	381.36	6	2.42276	202.737	2	0	0	0	0.0464581	0.0464581	2	343.788	1.31842	0	30.68	2.65904	4.55736	0.000555187	0	0	0	233.867	88.2409	122.13	95.6761	35.6957	35.9217	18.6217	386.421	0.233184	27.2642	2006.5	12.1486	400.529	2.53666	6.39945	315.687	13.5487	4597.87
over weight	2	3	<= 30	<= 33.330000000000000	67.0594	0.138896	2	15.5366	0.107789	247.444	5	4.25489	356.049	3	5.33195	0	9.14048	0	14.4724	2	453.257	0.801379	0.00165985	15.5366	1.28811	2.95703	0	0.0637183	0	0.109231	171.737	70.6179	92.3158	61.6678	19.7864	22.9645	15.3168	357.622	0.141499	16.2851	700.81	8.27083	260.111	1.96706	6.00967	249.941	6.91383	2908.78
over weight	5	3	<= 30	<= 33.330000000000000	242.208	0	1	97.6182	0.133804	295.141	5	4.38866	367.243	3	199.948	0	342.768	0	542.716	3	1249.79	2.89445	0	97.6182	1.599	3.52702	0	2.38944	0	4.09618	422.577	251.612	142.899	144.927	45.395	59.0471	30.7634	565.259	0.524908	56.6804	1838.93	20.6267	685.867	3.72095	5.31837	704.606	4.1383	8775.37
over weight	2	2	36+	33.330000000000000 - 66.830000000000000	29.4847	0	1	56.0806	0.0660784	147.77	4	1.76322	151.637	2	0	0	0	0	0	1	237.203	0.342845	0	56.0806	0.768354	1.71826	0	0	0	0	138.126	70.3805	79.2968	62.3686	16.2055	28.5557	13.859	315.963	0.082534	23.3709	506.551	8.66304	491.486	2.36827	6.49804	294.445	14.3892	2448.86
over weight	3	3	<= 30	<= 33.330000000000000	163.487	0.543209	3	46.8131	0.252355	519.125	6	7.21048	603.95	3	0	0	0	0	0	1	814.793	1.95185	0.0064853	46.8131	3.01283	6.19777	0	0	0	0	172.906	108.142	100.183	84.8548	38.4979	29.2721	13.2497	263.498	0.456686	15.8056	2018.43	7.82927	355.764	1.56223	7.47965	223.507	10.6492	3456.1
over weight	5	2	31 - 35	<= 33.330000000000000	154.478	1.04172	3	327.528	0.0916967	188.473	5	3.8557	394.67	3	39.9896	0	68.5536	0.0464581	108.59	3	986.307	1.50916	0.010177	327.528	0.895825	1.84128	0.000453869	0.390676	0	0.66973	440.115	160.219	160.518	154.731	42.6905	67.2425	34.28	377.226	0.330005	75.569	1559.36	28.8053	1087.88	4.9553	6.35224	980.382	5.67689	9493.68
over weight	4	1	<= 30	<= 33.330000000000000	93.7756	0.446453	3	104.787	0.0638236	149.238	4	1.66379	139.226	2	5.33195	0	9.14048	0	14.4724	2	352.708	1.12065	0.00533524	104.787	0.76271	1.78344	0	0.0637183	0	0.109231	269.962	123.487	100.977	96.2573	29.0146	35.3219	26.8568	351.212	0.183093	36.0465	936.236	14.7702	670.127	2.8492	3.79575	463.962	5.43824	3950.88
over weight	2	2	<= 30	<= 33.330000000000000	53.7547	0.543209	3	42.5678	0.0302114	62.0952	2	1.35594	128.815	2	0	0	0	0.0464581	0.0464581	2	225.727	0.565839	0.00571799	42.5678	0.318015	0.653634	0.000489032	0	0	0	152.966	49.1127	74.41	60.6789	15.9474	23.3521	17.115	360.159	0.0968818	16.5696	520.559	8.55611	287.978	1.8475	3.10614	235.37	4.42089	2695.51
over weight	5	3	<= 30	33.330000000000000 - 66.830000000000000	196.655	0.850765	3	31.4114	0.243326	480.436	6	3.90825	327.043	3	74.0908	2.94693	107.727	10.7162	195.481	3	751.441	2.35009	0.0101669	31.4114	2.90781	5.74135	0.128061	0.885406	0.0352167	1.28737	291	170.786	158.479	120.765	55.6542	40.9573	16.945	416.295	0.279912	25.2767	3648.04	12.2635	971.135	2.69927	12.3182	418.86	21.0089	4771.51
over weight	3	2	36+	33.330000000000000 - 66.830000000000000	114.678	0.138896	2	52.06	0.0350173	73.6835	3	1.07873	88.4561	2	0	0	0	0	0	1	255.333	1.39851	0.00169386	52.06	0.427041	0.898579	0	0	0	0	203.903	94.222	92.3069	85.7564	31.1406	31.9898	16.8225	358.017	0.19401	17.3216	1288.23	8.78564	401.385	2.00624	8.319	312.838	12.4926	3382.85
over weight	5	3	36+	33.330000000000000 - 66.830000000000000	72.8766	0	1	86.6684	0.150047	319.443	6	2.36907	242.498	3	92.4896	13.7524	68.5536	49.7921	224.588	3	626.631	0.711964	0	86.6684	1.46587	3.12078	0.486441	0.903572	0.134353	0.66973	305.518	121.261	124.089	73.9362	20.4485	32.5056	16.351	320.443	0.17681	35.4741	1448.35	13.5052	865.849	3.40262	4.80804	563.075	7.24083	4385.57
over weight	4	2	31 - 35	<= 33.330000000000000	103.961	0.850765	3	155.363	0.0878011	206.747	4	1.9659	201.23	2	28.3884	2.94693	29.3801	10.6697	71.3852	2	532.79	1.01564	0.0083115	155.363	0.857768	2.01981	0.104237	0.277339	0.0287899	0.287027	282.012	127.301	97.1694	81.4682	20.1939	34.7276	20.7419	252.055	0.188654	43.8114	1036.16	14.5737	650.692	2.53857	3.48946	467.067	4.13997	3945.18
over weight	4	2	<= 30	33.330000000000000 - 66.830000000000000	127.39	0.543209	3	26.6929	0.104871	200.246	5	1.36705	114.504	2	17.1384	0	29.3801	0.14933	46.6678	2	315.798	1.52089	0.0064853	26.6929	1.25205	2.39072	0.00178283	0.204613	0	0.350765	221.604	118.436	120.809	99.9389	43.8777	32.4874	16.6142	347.32	0.082089	16.211	2041.68	9.79494	703.784	2.26085	11.1819	319.077	19.3668	4573.16
over weight	4	2	36+	33.330000000000000 - 66.830000000000000	112.11	0.543209	3	249.433	0.0379071	88.335	3	1.33489	136.64	2	5.33195	0	9.14048	0.0464581	14.5189	2	513.245	1.09526	0.00530685	249.433	0.370331	0.862983	0.000453869	0.0520901	0	0.0892974	303.99	127.445	98.6183	104.508	26.2788	46.4265	25.4722	306.641	0.159457	58.4834	1061.33	19.4	581.251	3.49443	4.75233	730.354	3.46104	5639.85
over weight	2	2	31 - 35	<= 33.330000000000000	69.9378	0.850765	3	39.0224	0.118983	271.637	5	2.4017	200.974	2	0	0	0	0.14933	0.14933	2	310.935	0.835777	0.0101669	39.0224	1.42189	3.24614	0.00178453	0	0	0	179.111	65.3197	69.9621	67.6584	16.9081	27.9096	19.2522	207.536	0.132866	31.3942	680.228	12.2773	354.109	2.08101	2.22007	415.693	2.92314	3720.07
over weight	1	3	<= 30	33.330000000000000 - 66.830000000000000	49.2555	0	1	43.0957	0.0302481	83.378	2	1.39126	116.532	2	359.906	0	616.982	0.0464581	976.935	3	1185.82	0.588055	0	43.0957	0.361128	0.995439	0.000554657	4.29688	0	7.36608	131.969	51.8298	61.0028	51.8828	18.0815	19.4318	10.3035	314.383	0.109092	9.74777	595.706	7.7662	356.478	1.08933	3.40546	162.536	5.55353	2049
over weight	5	1	36+	<= 33.330000000000000	53.4119	1.04172	3	99.7734	0.0931146	195.887	5	3.11863	260.967	3	5.33195	0	9.14048	0.547542	15.02	2	430.214	0.638287	0.0124489	99.7734	1.11275	2.34091	0.00654328	0.0637183	0	0.109231	399.526	142.349	141.652	106.36	26.4733	45.9394	26.2828	656.111	0.493889	56.6587	1062.46	27.1681	825.751	4.56057	16.1053	922.384	6.44943	5694.77
over weight	4	2	<= 30	33.330000000000000 - 66.830000000000000	80.2181	1.43847	3	19.5236	0.120083	253.466	5	3.7368	388.814	3	3.5	0.916824	0	3.4688	7.88562	2	497.879	0.770957	0.0138248	19.5236	1.15408	2.436	0.0333378	0.0336377	0.00881138	0	238.939	97.1352	121.245	106.463	37.5338	38.151	24.8818	588.687	0.248994	19.6486	1261.6	13.7056	580.355	2.49665	8.55526	367.105	11.1426	4059
over weight	4	3	36+	<= 33.330000000000000	57.6177	1.74603	3	39.0473	0.151995	401.783	6	1.00691	84.2584	2	0	0	0	0	0	1	182.669	0.688548	0.0208655	39.0473	1.81638	4.80142	0	0	0	0	281.712	146.252	60.6025	86.1697	24.0289	34.0692	23.0982	169.433	0.0608406	33.0765	586.03	12.1976	684.799	2.13863	1.27816	326.606	1.22358	2707.32
over weight	3	2	36+	33.330000000000000 - 66.830000000000000	26.2625	0	1	6.65156	0.127055	264.414	5	0.367313	31.2216	1	0	0	0	0	0	1	64.1356	0.30897	0	6.65156	1.49477	3.11075	0	0	0	0	176.097	110.526	97.7691	90.6176	23.8557	39.4195	20.3558	440.554	0.0993025	36.9175	1287.5	13.7474	657.839	3.07667	4.54564	664.593	6.12523	3363.7
over weight	5	3	<= 30	<= 33.330000000000000	116.288	1.74603	3	31.4114	0.243978	582.784	6	5.51638	461.611	3	11.25	2.94693	0	10.8191	25.016	2	636.073	1.38968	0.0208655	31.4114	2.91561	6.96444	0.129291	0.134441	0.0352167	0	311.948	119.882	140.712	123.647	38.634	47.2292	31.2377	475.862	0.284226	43.855	1314.29	19.6901	831.059	3.53705	11.4641	657.502	8.50113	5901.12
over weight	5	3	31 - 35	<= 33.330000000000000	146.791	1.44603	3	115.175	0.378372	619.426	6	3.36466	344.406	3	11.25	2.94693	0	10.7162	24.9131	2	632.732	1.43407	0.014127	115.175	3.69649	6.05144	0.104691	0.109906	0.0287899	0	426.748	286.636	207.234	154.393	62.3088	56.4442	27.5742	782.924	0.32853	43.5705	4378.6	18.678	760.143	4.00244	17.8163	643.844	44.2254	5236.1
over weight	5	3	31 - 35	33.330000000000000 - 66.830000000000000	118.452	0.850765	3	35.8222	0.255175	415.599	6	3.74131	313.073	3	39.9896	0	68.5536	0	108.543	3	576.741	1.41553	0.0101669	35.8222	3.04941	4.96652	0	0.477887	0	0.819235	252.996	126.254	139.381	113.635	47.2273	38.1789	20.1558	482.143	0.271736	26.475	2167.98	13.626	598.494	2.38982	11.9429	410.174	20.0473	4543.28
over weight	3	1	31 - 35	<= 33.330000000000000	37.7954	0.138896	2	39.0473	0.0603569	162.791	4	2.20117	184.194	2	5.33195	0	9.14048	0	14.4724	2	275.648	0.451666	0.00165985	39.0473	0.721282	1.9454	0	0.0637183	0	0.109231	226.204	116.269	71.0016	79.4238	22.1745	33.0779	18.6562	235.201	0.176537	37.6157	777.521	12.2341	437.854	2.37948	4.16382	468.66	3.30377	3437.3
over weight	2	2	<= 30	<= 33.330000000000000	64.4409	0.446453	3	31.4114	0.133727	343.789	5	2.20551	184.557	2	8.83195	0.916824	9.14048	3.36593	22.2552	2	303.111	0.770088	0.00533524	31.4114	1.59808	4.10838	0.0402238	0.105544	0.0109563	0.109231	155.061	75.3367	61.7334	57.5679	18.9227	23.4874	13.119	187.184	0.191805	17.6818	793.184	8.14988	337.965	1.48149	5.04316	256.63	5.09546	2601.32
over weight	5	2	<= 30	<= 33.330000000000000	146.058	1.43847	3	39.0473	0.127854	336.709	5	3.75678	314.367	3	0	0	0	0	0	1	500.911	1.74543	0.0171902	39.0473	1.52789	4.02377	0	0	0	0	262.99	100.818	133.159	131.269	42.1211	50.7492	28.2203	623.201	0.257586	39.018	1344.76	18.1428	624.12	3.03124	8.56683	612.782	4.88163	5718.08
over weight	3	2	36+	33.330000000000000 - 66.830000000000000	116.103	0.138896	2	86.6684	0.0726369	140.497	4	2.31116	235.739	3	39.9896	0	68.5536	0.0464581	108.59	3	547.239	1.13827	0.00136173	86.6684	0.712126	1.37742	0.000455471	0.392055	0	0.672094	240.335	135.087	68.4306	70.5111	25.5541	26	14.9342	231.385	0.125216	23.605	1220.2	8.81353	554.655	1.81962	3.53833	373.113	5.81516	2359.43
over weight	2	2	36+	33.330000000000000 - 66.830000000000000	81.8678	0.543209	3	46.8136	0.0615282	162.608	4	0.820409	77.9388	2	17.1384	0	29.3801	0.0464581	46.565	2	253.728	0.861766	0.00571799	46.8136	0.647665	1.71167	0.000489032	0.180404	0	0.309264	139.758	46.5853	87.8332	54.9352	15.2335	21.8795	13.6996	304.319	0.130453	18.0189	746.563	9.99679	623.073	2.01511	6.21338	261.462	9.48002	2972.88
over weight	1	2	31 - 35	33.330000000000000 - 66.830000000000000	23.8113	0.446453	3	33.4839	0.0544857	112.689	3	1.27913	130.471	2	17.1384	0	29.3801	0	46.5185	2	234.731	0.233444	0.00437699	33.4839	0.534173	1.10479	0	0.168024	0	0.28804	137.132	53.1368	60.6093	45.4293	11.4352	19.8216	10.6924	206.466	0.080208	19.224	399.827	7.67104	323.941	1.85615	1.96766	246.844	2.08436	2644
over weight	4	1	<= 30	66.830000000000000+	162.755	0.404312	2	0	0.00383021	6.52539	1	2.22811	183.908	2	0	0	0	0	0	1	347.067	1.97183	0.00489838	0	0.0464043	0.0790573	0	0	0	0	172.415	112.909	133.353	135.332	51.149	53.8398	18.0818	1206.79	0.357029	38.4314	1718.2	14.9731	438.295	3.29518	9.20744	528.811	7.55151	4625.46
over weight	4	3	36+	33.330000000000000 - 66.830000000000000	201.288	0	1	272.84	0.251569	557.115	6	0.0228282	1.66646	1	5.33195	0	9.14048	0.14933	14.6218	2	490.417	2.75738	0	272.84	3.44614	7.63171	0.00204561	0.0730404	0	0.125212	326.547	117.907	77.1252	95.7464	22.4215	37.5311	31.814	58.002	0.0106792	50.428	835.184	18.0667	560.703	2.90238	2.50629	550.196	1.6552	4058.93
over weight	4	1	31 - 35	33.330000000000000 - 66.830000000000000	98.5268	0.543209	3	12.4157	0.0378599	78.5337	3	2.20752	194.261	2	0	0	0	0.14933	0.14933	2	305.897	1.11962	0.00617283	12.4157	0.430227	0.892429	0.00169693	0	0	0	211.824	86.5464	93.3192	102.347	35.215	40.3097	20.4377	450.615	0.411227	27.9581	1070.31	12.8434	591.406	2.58982	4.41026	365.252	2.9374	4137.47
over weight	1	1	<= 30	<= 33.330000000000000	16.1186	0	1	24.5009	0.0199255	47.8704	2	0.473311	39.0671	1	0	0	0	0	0	1	79.6865	0.195282	0	24.5009	0.241405	0.579967	0	0	0	0	106.165	49.6977	32.0304	39.4392	9.70515	17.2911	10.0872	77.1057	0.050252	17.0622	416.606	6.86391	390.943	1.06173	1.11693	207.223	1.67232	1658.91
over weight	1	2	31 - 35	<= 33.330000000000000	68.4799	0	1	56.3727	0.00228275	5.50327	1	0.207691	17.1428	1	0	0	0	0	0	1	141.995	0.829657	0	56.3727	0.0276563	0.066674	0	0	0	0	102.087	45.4402	46.5893	30.0065	8.57871	12.8063	6.23022	114.584	0.0541519	21.8397	499.76	6.5535	206.811	1.46874	1.39582	251.328	1.80194	1752.95
over weight	1	3	<= 30	<= 33.330000000000000	50.108	0	1	8.36728	0.0242008	63.3015	2	2.25455	186.091	2	39.9896	0	68.5536	0	108.543	3	353.109	0.607075	0	8.36728	0.293201	0.766919	0	0.484488	0	0.83055	126.591	64.393	63.7158	54.2609	14.1834	21.8086	14.3887	236.717	0.237577	16.7084	475.986	8.7431	289.528	1.44055	3.09232	228.23	3.10124	2745.03
over weight	2	1	31 - 35	33.330000000000000 - 66.830000000000000	45.2803	0	1	52.3976	0.00630351	12.3243	1	0.315019	31.2216	1	0	0	0	0	0	1	128.899	0.456869	0	52.3976	0.0636011	0.124349	0	0	0	0	182.078	100.02	47.5723	58.0628	11.2111	26.348	17.7621	138.363	0.0359614	37.0326	493.293	10.0686	556.128	2.43518	1.40491	425.782	2.45551	2791.3
over weight	3	1	<= 30	<= 33.330000000000000	52.5517	0.543209	3	97.6182	0.0248205	51.1894	2	1.50906	149.563	2	20.6384	0.916824	29.3801	3.31947	54.2548	2	354.531	0.530236	0.00548087	97.6182	0.250434	0.516491	0.0334928	0.208237	0.00925057	0.296439	197.117	71.3128	94.8629	67.9609	15.5164	30.2997	16.1532	567.313	0.161397	30.9293	694.26	12.9187	573.393	2.88978	4.75617	440.728	4.89097	3838.01
over weight	3	2	31 - 35	<= 33.330000000000000	66.4164	0	1	16.6829	0.0319436	85.5007	2	3.83271	316.352	3	17.1384	0	29.3801	0	46.5185	2	445.97	0.804657	0	16.6829	0.387007	1.03587	0	0.207638	0	0.35595	221.093	124.673	89.4471	69.1249	19.7809	29.9147	13.7421	369.151	0.195576	30.0323	756.551	12.2247	574.958	2.88594	4.52676	441.669	5.59616	3675.51
over weight	1	2	<= 30	33.330000000000000 - 66.830000000000000	56.1714	1.44603	3	0	0.105573	211.806	5	1.98249	184.372	2	52.5	13.7524	0	49.7921	116.044	3	358.034	0.603994	0.0155488	0	1.1352	2.27748	0.535398	0.564516	0.147875	0	81.5776	43.5425	57.2144	46.4361	15.2801	20.5317	6.93525	335.681	0.274546	15.7499	777.555	7.65984	422.13	1.44902	2.97027	254.093	2.1858	2598.24
over weight	1	1	36+	<= 33.330000000000000	32.6924	0	1	9.77243	0.0144017	42.209	1	0.18228	15.0454	1	5.33195	0	9.14048	0	14.4724	2	71.9826	0.396079	0	9.77243	0.174481	0.511377	0	0.0645983	0	0.11074	134.644	80.3926	44.8877	38.5138	8.96578	17.7958	9.73139	79.2984	0.045532	29.6976	486.598	7.41712	299.325	1.84209	1.96438	370.682	3.87539	2435.61
over weight	3	1	31 - 35	33.330000000000000 - 66.830000000000000	36.6302	0	1	23.5721	0.000193609	0.51629	1	0.765246	75.8435	2	0	0	0	0	0	1	136.046	0.369592	0	23.5721	0.00195347	0.00520926	0	0	0	0	288.827	211.017	54.4999	47.0265	11.1539	21.7444	10.1933	324.971	0.0427191	47.4861	823.284	10.018	484.338	3.37351	2.70703	482.924	5.63189	2455.69
over weight	2	1	36+	<= 33.330000000000000	8.89011	0	1	60.7261	0.00744691	21.5605	1	1.33778	110.42	2	0	0	0	0	0	1	180.036	0.107707	0	60.7261	0.0902218	0.261212	0	0	0	0	148.166	92.2009	56.8695	55.7104	15.1352	27.0464	8.09965	168.816	0.158503	21.5217	695.302	10.054	616.788	1.72421	3.18978	265.477	4.3363	1898.02
over weight	4	1	36+	33.330000000000000 - 66.830000000000000	43.4611	0	1	24.5009	0.0341913	72.5181	2	0.547229	45.1683	2	0	0	0	0.0464581	0.0464581	2	113.177	0.526546	0	24.5009	0.41424	0.878582	0.000562855	0	0	0	201.678	110.104	97.2	118.235	29.6745	48.7811	34.1847	395.626	0.118022	38.3678	892.673	15.3102	894.218	2.85922	3.87407	471.555	6.00894	3760.79
over weight	3	2	<= 30	33.330000000000000 - 66.830000000000000	24.9011	0	1	72.2143	0.0308011	44.6133	2	0.93515	77.1873	2	5.33195	0	9.14048	0	14.4724	2	188.775	0.301685	0	72.2143	0.373166	0.540506	0	0.0645983	0	0.11074	160.076	74.4256	96.0739	75.8644	20.8588	31.2185	20.0568	485.591	0.0838291	20.372	960.345	10.6034	424.799	2.12111	4.3688	275.022	8.46093	2890.76
over weight	3	1	<= 30	33.330000000000000 - 66.830000000000000	31.8814	0.850765	3	31.4114	0.058692	145.392	4	1.36536	112.697	2	0	0	0	0.348436	0.348436	2	177.189	0.386254	0.0103073	31.4114	0.711074	1.76148	0.00422142	0	0	0	194.228	98.0863	90.7195	75.9826	32.7714	25.4196	11.9648	332.996	0.117432	17.2255	1579.31	9.76081	685.53	2.1563	8.34613	335.702	15.0987	2646.79
over weight	3	2	<= 30	<= 33.330000000000000	128.442	0.404312	2	205.157	0.0150266	34.3588	1	2.69964	222.828	2	0	0	0	0	0	1	556.832	1.55612	0.00489838	205.157	0.182052	0.416268	0	0	0	0	187.538	56.9357	78.0464	68.3904	19.2765	29.2082	15.1826	244.824	0.0879274	26.3907	783.332	10.7619	648.005	1.72177	2.91404	315.85	4.26015	3630.21
over weight	2	3	<= 30	<= 33.330000000000000	13.5006	0	1	151.815	0.0467912	92.278	3	2.25089	223.086	2	0	0	0	0	0	1	388.402	0.136218	0	151.815	0.472113	0.931066	0	0	0	0	142.178	71.3885	55.2011	56.0813	21.0822	23.1513	8.56479	89.8449	0.202774	24.4314	1150.7	7.01948	342.238	1.21843	3.13459	258.296	4.21832	2501.81
over weight	2	3	<= 30	<= 33.330000000000000	33.4275	0.404312	2	99.7734	0.0200748	39.9392	2	1.75183	144.596	2	5.33195	0	9.14048	0	14.4724	2	292.674	0.404985	0.00489838	99.7734	0.243213	0.483877	0	0.0645983	0	0.11074	163.807	84.171	50.1533	52.7096	14.5771	19.3311	15.6979	108.101	0.0819922	17.3739	618.691	7.21741	590.175	1.10508	2.54592	176.199	4.42837	1701.79
over weight	5	2	36+	<= 33.330000000000000	296.865	3.49206	3	149.818	0.114069	221.882	5	3.7741	358.539	3	57.128	0	97.9337	0	155.062	3	963.776	3.1249	0.0367585	149.818	1.20072	2.3356	0	0.601347	0	1.03088	452.039	187.764	165.408	153.493	41.745	63.9625	40.8408	992.389	0.338738	50.9842	1325.45	23.2685	883.836	4.48756	14.186	694.456	14.6248	7079.81
over weight	3	3	31 - 35	33.330000000000000 - 66.830000000000000	68.2444	0	1	8.36728	0.0612018	125.672	4	1.32511	112.634	2	62.8408	0	107.727	0.348436	170.916	3	360.162	0.802875	0	8.36728	0.720021	1.47849	0.00409924	0.739304	0	1.26738	190.638	90.2539	96.0345	93.46	35.5678	32.9882	18.3921	379.513	0.0934777	21.393	1250.71	11.1853	528.048	2.53904	8.41478	381.64	12.8259	3045.46
over weight	1	2	<= 30	<= 33.330000000000000	25.5294	0.138896	2	13.0127	0.0935082	245.759	5	1.49603	125.188	2	0	0	0	0	0	1	163.869	0.305083	0.00165985	13.0127	1.11745	2.93689	0	0	0	0	115.231	61.8888	64.1555	53.8017	20.2806	20.7304	9.91322	317.969	0.114574	14.9982	772.606	7.16131	425.74	1.47103	3.80379	250.742	6.91476	2087.81
over weight	5	3	31 - 35	<= 33.330000000000000	91.8443	0	1	157.539	0.161032	337.051	6	2.63499	269.717	3	62.8408	0	107.727	0.348436	170.916	3	690.017	0.897268	0	157.539	1.57319	3.2928	0.00340402	0.61392	0	1.05243	482.478	311.859	128.481	103.367	35.3715	39.2039	22.3895	296.228	0.268715	57.0117	1873.16	19.3202	734.667	4.58685	6.63715	765.35	8.66358	4797.29
over weight	3	2	31 - 35	33.330000000000000 - 66.830000000000000	54.1697	0.543209	3	15.5366	0.0641147	131.739	4	3.12177	312.177	3	20.6384	0.916824	29.3801	3.31947	54.2548	2	436.682	0.541697	0.00543209	15.5366	0.641147	1.31739	0.0331947	0.206384	0.00916824	0.293801	151.501	62.3396	96.2202	87.9674	24.4005	35.8358	20.1826	715.048	0.136437	19.5602	887.472	10.7954	501.852	2.01652	6.33401	355.486	8.7434	3138.45
over weight	4	3	<= 30	<= 33.330000000000000	115.618	0.543209	3	22.4471	0.151364	372.668	6	3.65301	305.684	3	8.83195	0.916824	9.14048	3.4688	22.3581	2	466.65	1.38167	0.0064915	22.4471	1.80884	4.4535	0.0414532	0.105544	0.0109563	0.109231	218.539	93.0383	101.887	92.5578	29.4638	34.3891	22.1572	364.415	0.208145	30.5025	1035.32	13.5257	371.726	2.55634	8.43446	478.671	4.61197	4221.86
over weight	5	1	<= 30	33.330000000000000 - 66.830000000000000	60.9	0.543209	3	14.0798	0.0496177	109.884	3	5.50048	460.28	3	3.5	0.916824	0	3.66791	8.08473	2	543.887	0.727772	0.0064915	14.0798	0.592946	1.31314	0.0438325	0.041826	0.0109563	0	265.362	99.0955	157.623	98.3708	29.4155	39.5094	21.1884	636.789	0.460723	34.709	1077.24	17.0322	544.782	4.10559	10.9792	525.019	9.44086	5310.27
over weight	4	3	<= 30	33.330000000000000 - 66.830000000000000	126.812	3.17124	3	30.68	0.157548	419.857	6	2.30625	193.172	2	0	0	0	0	0	1	353.835	1.51399	0.037861	30.68	1.88094	5.01262	0	0	0	0	265.485	113.075	92.4749	89.9105	21.5532	33.9281	30.3054	214.608	0.138109	33.7673	1156.38	15.5827	795.485	3.02068	6.59363	465.967	6.23694	3645.2
over weight	3	1	31 - 35	33.330000000000000 - 66.830000000000000	43.3376	0.404312	2	154.936	0.0485356	130.675	3	1.66638	166.638	2	0	0	0	0	0	1	365.317	0.433376	0.00404312	154.936	0.485356	1.30675	0	0	0	0	290.005	132.42	70.2369	58.5851	13.6001	23.7874	17.4641	134.653	0.113901	41.401	713.561	13.3499	511.83	3.29597	1.92477	382.854	1.35826	3070.08
over weight	3	1	31 - 35	33.330000000000000 - 66.830000000000000	15.1041	0	1	24.5009	0.00650791	17.0158	1	0.148714	14.7227	1	0	0	0	0	0	1	54.3276	0.152566	0	24.5009	0.0657365	0.171877	0	0	0	0	333.311	240.09	57.8283	34.0931	7.38729	14.8277	8.20199	143.786	0.0292593	48.4972	528.858	9.3288	485.144	3.86037	2.00017	475.979	3.91259	1547.21
over weight	4	1	<= 30	33.330000000000000 - 66.830000000000000	9.42718	1.04172	3	0	0.0842426	177.516	4	1.82319	173.203	2	39.9896	0	68.5536	0.348436	108.892	3	292.563	0.0992335	0.0109655	0	0.886765	1.86859	0.00366774	0.420943	0	0.721617	199.335	115.918	140.687	102.265	35.9317	39.1933	16.7442	924.127	0.243062	48.3512	1472.72	20.2612	849.401	4.31771	8.15964	941.564	6.33812	4573.67
over weight	4	3	31 - 35	33.330000000000000 - 66.830000000000000	60.8677	0.543209	3	31.4114	0.0782695	172.733	4	4.14001	351.901	3	0	0	0	0	0	1	444.723	0.716091	0.00639069	31.4114	0.920818	2.03216	0	0	0	0	227.212	98.1273	115.692	90.2981	23.8367	36.403	23.5637	652.458	0.37475	34.6719	1255.49	18.8703	637.077	3.15918	15.0363	664.727	7.76678	4832.91
over weight	5	3	<= 30	33.330000000000000 - 66.830000000000000	251.633	0.850765	3	31.4114	0.256148	521.049	6	5.5781	460.417	3	226.198	6.87618	342.768	25.0454	600.888	3	1345.2	3.04862	0.0103073	31.4114	3.10332	6.31269	0.303433	2.74047	0.0833073	4.15275	340.47	124.799	168.207	127.277	42.4886	48.6394	28.7158	560.226	0.350299	42.9019	1802.06	17.571	530.888	4.13677	4.65247	584.034	4.51443	7027.24
over weight	5	2	<= 30	66.830000000000000+	203.914	15.3006	3	53.7696	0.0957318	222.862	5	5.52019	496.817	3	0	0	0	0.696871	0.696871	2	770.498	2.26571	0.170007	53.7696	1.06369	2.47624	0.00774301	0	0	0	240.246	90.6733	165.802	125.47	46.9399	45.3816	22.4371	582.032	0.536025	36.274	1779.78	18.7247	544.71	4.11479	13.6083	590.537	15.5084	6399.52
over weight	1	2	<= 30	33.330000000000000 - 66.830000000000000	31.1786	0	1	2.60315	0.0105252	17.7634	1	1.44538	108.404	2	0	0	0	0.0464581	0.0464581	2	142.232	0.415715	0	2.60315	0.140336	0.236845	0.000619441	0	0	0	100.127	51.7281	46.7276	38.0558	13.7279	12.8883	8.77381	170.377	0.0798354	9.76007	506.338	4.89103	241.256	1.17535	2.76739	140.976	4.46418	1393.29
over weight	4	3	36+	66.830000000000000+	141.193	0	1	42.9302	0.422474	1253.95	6	0	0	1	39.9896	0	68.5536	0.547542	109.091	3	293.214	1.47076	0	42.9302	4.40077	13.062	0.00570356	0.416558	0	0.7141	208.026	72.0515	86.9548	85.8017	13.514	32.6821	29.6116	16.6098	0.00214163	48.231	1396.64	22.1405	901.445	3.65148	7.79171	733.638	4.48966	4264.03
over weight	5	1	36+	66.830000000000000+	189.331	2.3413	3	49.8867	0.106932	207.578	5	2.24468	267.116	3	5.33195	0	9.14048	0.0464581	14.5189	2	523.194	1.59102	0.0196748	49.8867	0.898587	1.74435	0.000390404	0.0448063	0	0.0768108	360.693	161.122	130.233	144.853	33.7191	62.3177	41.4152	687.727	0.261942	60.3258	987.155	26.594	1015.64	4.31458	4.38706	741.037	5.34781	6296.97
over weight	3	3	<= 30	33.330000000000000 - 66.830000000000000	54.1488	0	1	19.5236	0.131448	280.365	5	2.08356	231.275	3	66.3408	0.916824	107.727	3.31947	178.304	3	483.252	0.487827	0	19.5236	1.18422	2.52581	0.0299051	0.597665	0.00825968	0.970514	200.225	65.1573	73.1762	77.0308	24.2719	28.0517	21.5264	292.992	0.183478	14.5972	853.754	8.65129	453.145	1.32556	5.02236	208.727	9.65603	2493.26
over weight	2	3	<= 30	33.330000000000000 - 66.830000000000000	45.3268	0.138896	2	2.60315	0.112034	235.54	5	3.72477	257.009	3	28.3884	2.94693	29.3801	10.6697	71.3852	2	376.463	0.65691	0.00201299	2.60315	1.62368	3.41362	0.154634	0.411426	0.0427092	0.425799	178.498	64.6291	75.7048	59.6851	16.6994	25.8456	13.395	349.956	0.150862	17.4936	570.139	8.37671	272.379	1.96927	3.05739	200.038	2.59562	3269.44
over weight	5	2	<= 30	33.330000000000000 - 66.830000000000000	111.424	0.543209	3	0	0.0546339	106.859	3	4.35258	352.559	3	52.5	13.7524	0	49.7921	116.044	3	580.571	1.37561	0.00670628	0	0.674493	1.31925	0.614717	0.648148	0.169782	0	205.706	136.026	173.642	143.403	51.0326	57.2249	24.2322	817.092	0.444107	30.4094	2518.57	16.3145	875.66	3.21624	12.5158	497.103	16.7236	5302.22
over weight	1	3	<= 30		26.0268	0	1	2.60315	0.0389443	88.8532	3	1.58271	150.358	2	0	0	0	0	0	1	178.988	0.273966	0	2.60315	0.40994	0.935297	0	0	0	0	89.9955	40.7742	43.1601	31.1146	10.232	12.0199	6.63919	128.979	0.080157	8.55298	392.052	3.85687	206.051	1.22893	2.32102	104.226	3.61098	1165.64
over weight	5	2	<= 30	33.330000000000000 - 66.830000000000000	51.326	0.404312	2	151.815	0.0904133	196.498	4	2.17841	217.841	2	46.5819	10.8054	9.14048	39.4708	105.999	3	527.386	0.51326	0.00404312	151.815	0.904133	1.96498	0.394708	0.465819	0.108054	0.0914048	316.603	109.748	312.385	169.686	41.8627	73.9372	39.0907	1409.87	0.419898	77.468	1898.66	37.0992	1321.43	8.64949	8.46501	1277.36	5.8282	10025.8
over weight	4	3	<= 30	33.330000000000000 - 66.830000000000000	48.847	0.138896	2	42.5678	0.0215744	45.0768	2	1.42651	118.4	2	43.4896	0.916824	68.5536	3.31947	116.28	3	326.233	0.588518	0.00167345	42.5678	0.259933	0.543094	0.0399936	0.523971	0.0110461	0.825947	364.015	266.756	66.0551	53.8786	15.907	21.1099	11.7199	150.195	0.103108	44.5889	806.584	11.7482	486.84	2.76201	2.05378	446.037	2.04964	2044.05
over weight	3	2	36+	33.330000000000000 - 66.830000000000000	85.8491	0.543209	3	46.2166	0.0450373	99.1695	3	1.29954	110.461	2	11.25	2.94693	0	11.0182	25.2151	2	268.285	1.00999	0.00639069	46.2166	0.52985	1.1667	0.129625	0.132353	0.0346698	0	221.198	89.6812	64.8698	69.3165	23.0906	26.842	16.3614	218.694	0.0991571	25.3466	816.521	11.5533	413.605	1.94841	3.05108	331.101	3.19931	2675.7
over weight	3	2	36+	33.330000000000000 - 66.830000000000000	103.64	1.04172	3	53.4646	0.101517	216.873	5	1.3523	114.946	2	41.25	10.8054	0	39.1688	91.2242	2	364.316	1.2193	0.0122556	53.4646	1.19432	2.55144	0.460809	0.485294	0.127123	0	141.463	83.8766	103.218	71.4883	25.1286	27.7484	13.4267	543.911	0.1651	17.4334	1442.17	9.73077	504.778	2.10773	7.76632	296.091	15.1404	3052.77
normal weight	3	1	31 - 35	33.330000000000000 - 66.830000000000000	34.8194	0	1	21.38	0.026282	59.8348	2	0.319263	15.0054	1	0	0	0	0	0	1	71.2048	0.740838	0	21.38	0.559191	1.27308	0	0	0	0	129.221	56.2167	95.419	81.343	18.9551	34.7668	21.5496	732.091	0.0463085	17.0484	662.009	10.2617	409.801	2.21827	4.71993	291.004	9.54311	2655.59
normal weight	1	2	31 - 35	66.830000000000000+	22.4841	0	1	24.5009	0.0349942	103.828	3	0	0	1	0	0	0	0.0464581	0.0464581	2	47.0315	0.374736	0	24.5009	0.583236	1.73046	0.000774301	0	0	0	159.648	63.4971	27.4159	28.5541	4.90401	12.8771	8.80808	22.7086	0.00145618	21.252	383.538	7.47652	420.017	1.53892	0.825182	274.936	0.209866	1997.99
normal weight	4	2	31 - 35	33.330000000000000 - 66.830000000000000	74.0271	0.543209	3	33.6034	0.173077	362.779	6	4.62979	287.047	3	41.25	10.8054	0	39.1688	91.2242	2	486.445	1.19399	0.00876143	33.6034	2.79156	5.85128	0.631755	0.665323	0.174281	0	281.364	156.249	126.381	104.731	42.6631	36.6195	18.7195	434.625	0.217107	24.9335	2162.3	10.7821	814.349	2.62626	9.19396	432.157	18.8208	3708.75
normal weight	1	2	31 - 35	33.330000000000000 - 66.830000000000000	13.7864	0	1	60.7261	0.024396	48.253	2	3.30551	161.309	2	0	0	0	0	0	1	235.821	0.282509	0	60.7261	0.499918	0.98879	0	0	0	0	83.6528	20.9353	62.2828	40.8216	10.4267	18.3895	9.36395	269.29	0.199244	12.7165	453.747	6.24703	233.48	1.32942	3.58885	190.111	5.191	2382.55
normal weight	1	2	31 - 35	33.330000000000000 - 66.830000000000000	41.0134	0	1	35.6573	0.0346183	89.3543	2	0.0199459	1.03719	1	0	0	0	0	0	1	77.7078	0.788719	0	35.6573	0.665736	1.71835	0	0	0	0	153.883	94.937	33.7227	45.3261	15.4163	17.5298	9.816	64.5303	0.0121424	23.4946	650.303	7.18703	273.447	1.0817	0.876167	352.947	0.736521	1599.37
normal weight	4	3	<= 30	33.330000000000000 - 66.830000000000000	54.0286	0	1	84.4496	0.126694	216.971	5	3.68482	198.98	2	0	0	0	0.14933	0.14933	2	337.608	1.00053	0	84.4496	2.34619	4.01798	0.00276536	0	0	0	285.02	182.035	94.2455	81.0508	31.0078	30.8001	15.1652	309.448	0.188147	22.5807	1174.19	11.3108	383.291	3.95265	7.29766	282.852	9.54468	3185.84
normal weight	1	1	31 - 35	33.330000000000000 - 66.830000000000000	48.2423	0	1	11.4881	0.0163754	40.0248	1	1.48376	80.1228	2	0	0	0	0.14933	0.14933	2	140.003	0.893375	0	11.4881	0.303248	0.7412	0.00276536	0	0	0	115.903	40.728	38.0963	49.3367	13.0982	21.2368	12.3255	318.467	0.0279053	17.6468	333.342	7.71781	231.137	1.14236	1.56103	291.826	2.13844	1683.9
normal weight	5	1	36+	66.830000000000000+	98.709	1.74603	3	100.739	0.0778817	146.443	4	2.30357	124.393	2	17.1384	0	29.3801	0.547542	47.0661	2	372.653	1.82794	0.0323339	100.739	1.44225	2.71191	0.0101397	0.317378	0	0.544076	357.929	194.116	120.209	107.173	35.3531	38.2602	25.3446	422.941	0.0867455	69.0268	2026.14	24.0933	748.46	5.58077	8.08796	1324.88	12.6885	4871.16
normal weight	5	2	31 - 35	33.330000000000000 - 66.830000000000000	86.0418	0	1	120.662	0.0260211	68.2058	2	2.79792	173.471	2	0	0	0	0.14933	0.14933	2	380.324	1.38777	0	120.662	0.419695	1.10009	0.00240854	0	0	0	297.326	127.557	123.799	100.805	36.6499	39.4113	18.7785	400.116	0.172148	27.1902	1789.24	14.1256	650.751	2.6798	9.26428	454.927	17.3389	4068.08
normal weight	2	3	36+	66.830000000000000+	54.1413	0	1	151.815	0.0880829	261.554	4	0	0	1	0	0	0	0.696871	0.696871	2	206.653	1.28908	0	151.815	2.09721	6.22748	0.0165922	0	0	0	205.723	92.3086	61.3189	61.0103	11.2607	25.9317	19.4498	5.89486	0.00278441	49.4014	996.059	19.3599	575.009	3.07572	3.37866	694.252	2.94718	2544.06
normal weight	3	1	31 - 35	66.830000000000000+	88.384	0	1	31.4114	0.0135357	30.6463	1	2.00748	108.404	2	11.25	2.94693	0	10.6697	24.8667	2	253.066	1.63674	0	31.4114	0.250662	0.567524	0.197588	0.208333	0.0545729	0	170.212	104.648	111.381	94.8727	30.4879	37.7486	20.4244	451.576	0.359414	32.0073	1487.8	11.481	527	2.83228	6.80424	468.195	11.0716	3565.47
normal weight	4	3	36+	33.330000000000000 - 66.830000000000000	110.003	0	1	62.0914	0.0836519	226.663	4	0.324326	18.4866	1	359.906	0	616.982	0.14933	977.038	3	1167.62	1.92987	0	62.0914	1.46758	3.97655	0.00261982	6.31415	0	10.8243	229.026	99.8628	84.1016	104.619	32.3602	43.5657	24.8375	294.447	0.0583876	20.8727	1002.22	11.9008	518.314	1.8668	4.00931	306.87	6.09886	2745.09
normal weight	5	2	36+	<= 33.330000000000000	114.838	0	1	146.586	0.0491764	101.972	3	1.34452	72.6042	2	51.2396	2.94693	68.5536	11.3666	134.107	3	468.135	2.12663	0	146.586	0.910674	1.88836	0.210493	0.948882	0.0545729	1.26951	332.075	110.96	120.801	95.0905	28.5804	38.1298	23.2014	504.287	0.108913	42.0112	1457.63	18.2534	754.547	3.58018	7.14108	600.953	11.1302	4428.68
normal weight	2	1	31 - 35	33.330000000000000 - 66.830000000000000	5.9941	0	1	3.12087	0.0114912	22.132	1	0.563732	29.8778	1	11.25	2.94693	0	10.6697	24.8667	2	63.8594	0.113096	0	3.12087	0.216814	0.417585	0.201316	0.212264	0.0556025	0	150.79	97.9881	72.6615	64.8839	13.7567	30.237	15.9769	502.205	0.105556	39.9819	960.022	13.3812	604.219	3.09208	2.85675	709.651	3.66101	3423.24
normal weight	3	3	<= 30	66.830000000000000+	47.4899	0.138896	2	3.12087	0.171466	278.625	6	0.402392	23.3387	1	5.33195	0	9.14048	0	14.4724	2	88.5608	0.818792	0.00239476	3.12087	2.95631	4.80389	0	0.0919301	0	0.157594	186.949	121.345	95.5091	80.027	24.5916	30.064	23.0424	343.294	0.100662	36.5516	1630.12	12.996	681.624	2.73746	4.8393	468.934	12.7497	3034.34
normal weight	1	1	<= 30	33.330000000000000 - 66.830000000000000	62.3801	0	1	2.60315	0.00955697	24.9631	1	0.391258	19.5629	1	0	0	0	0	0	1	84.5461	1.2476	0	2.60315	0.191139	0.499261	0	0	0	0	50.4825	14.0183	35.935	24.1333	9.64306	9.35347	3.46797	122.876	0.0339906	4.96002	676.428	2.4415	130.917	0.650972	1.75351	71.9865	2.25632	1210.93
normal weight	5	2	31 - 35	33.330000000000000 - 66.830000000000000	99.6114	0.543209	3	22.6445	0.0580141	129.165	4	4.63084	217.65	2	0	0	0	0.0464581	0.0464581	2	340.495	2.11939	0.0115576	22.6445	1.23434	2.7482	0.00098847	0	0	0	304.341	160.01	133.461	139.585	54.7241	48.4239	28.3851	450.052	0.292579	25.929	2108.41	13.5159	671.968	2.79753	11.633	429.151	20.1145	4466.39
normal weight	5	2	<= 30	33.330000000000000 - 66.830000000000000	95.6176	0.138896	2	0	0.0788513	125.746	4	5.07183	268.807	3	0	0	0	0	0	1	364.563	1.80411	0.00262069	0	1.48776	2.37257	0	0	0	0	157.016	117.704	184.765	154.622	54.0549	63.2792	24.2856	1625.3	0.365993	28.0692	2631.54	17.8215	842.338	3.56573	14.0527	694.622	27.2752	5457.14
normal weight	5	2	36+	66.830000000000000+	97.7762	0	1	92.4999	0.0713047	162.366	4	1.33502	58.7407	2	0	0	0	0.348436	0.348436	2	249.365	2.22219	0	92.4999	1.62056	3.69013	0.00791899	0	0	0	340.225	148.78	110.462	116.544	29.6759	48.7869	34.0613	247.538	0.187976	57.1181	1165.58	22.3548	777.329	3.8345	7.15132	710.186	6.71748	5000.71
normal weight	4	3	36+	66.830000000000000+	108.466	0	1	46.8131	0.165195	490.197	6	0	0	1	479.875	0	822.643	0	1302.52	3	1457.8	1.80777	0	46.8131	2.75326	8.16995	0	7.99792	0	13.7107	236.535	102.001	91.5373	115.265	16.8763	44.9592	50.2917	2.41074	0.0102585	64.735	995.267	27.5335	1018.79	3.52873	2.4232	848.351	1.08268	4578.43
normal weight	3	3	31 - 35	33.330000000000000 - 66.830000000000000	91.372	0.138896	2	32.5364	0.146605	332.614	5	1.33677	96.2476	2	5.33195	0	9.14048	0.348436	14.8209	2	235.116	1.26906	0.00192912	32.5364	2.03618	4.61963	0.00483938	0.0740548	0	0.126951	225.895	101.423	75.663	83.8676	31.0247	31.6742	16.8386	289.184	0.0830871	21.5236	1006.48	10.2481	504.456	2.09914	4.08168	348.102	6.68675	3065.91
normal weight	1	1	<= 30	33.330000000000000 - 66.830000000000000	25.277	0.138896	2	50.3165	0.0134845	26.6296	1	4.22735	219.822	2	0	0	0	0	0	1	295.555	0.486097	0.00267108	50.3165	0.259318	0.512108	0	0	0	0	87.5688	29.9904	62.0866	45.952	10.0886	19.5584	12.8515	189.337	0.0371766	16.3424	264.626	6.54712	414.941	1.53487	2.71678	185.899	5.45631	1793.19
normal weight	1	2	31 - 35	33.330000000000000 - 66.830000000000000	14.8312	0	1	13.0127	0.0065666	13.5814	1	0	0	1	0	0	0	0	0	1	27.844	0.235416	0	13.0127	0.104232	0.215578	0	0	0	0	75.6199	39.1946	32.5627	47.6296	9.65797	20.3599	17.1894	18.9245	0.0107987	20.3573	546.425	8.38083	342.973	1.23627	1.25614	272.867	2.89812	1730.06
normal weight	3	3	<= 30	33.330000000000000 - 66.830000000000000	60.11	0	1	101.667	0.0803826	190.057	4	4.13899	240.061	3	0	0	0	0.696871	0.696871	2	402.535	1.03638	0	101.667	1.38591	3.27685	0.012015	0	0	0	281.961	108.794	64.2537	63.869	22.1128	23.1545	18.6239	174.807	0.167576	18.1484	685.552	11.2279	290.576	2.18668	3.31473	269.219	2.08018	2434.95
normal weight	3	2	31 - 35	66.830000000000000+	133.85	0.404312	2	55.1809	0.0390988	90.6063	3	0.488064	30.26	1	0	0	0	0.14933	0.14933	2	219.844	2.15887	0.00652117	55.1809	0.630626	1.46139	0.00240854	0	0	0	207.376	95.9448	90.0939	89.4847	34.0249	33.5827	16.9384	336.639	0.111729	24.5425	1616.93	9.98504	441.666	1.95892	5.52336	350.723	10.5275	3601.1
normal weight	5	3	31 - 35	33.330000000000000 - 66.830000000000000	103.064	1.29958	3	249.433	0.0633816	165.994	4	1.56888	91.2301	2	0	0	0	0.0464581	0.0464581	2	445.074	1.77239	0.0223487	249.433	1.08997	2.85459	0.000798935	0	0	0	319.256	142	121.28	119.809	45.306	42.8499	26.5704	396.849	0.20042	36.4932	1332.06	15.8018	662.066	2.95992	7.18552	436.146	12.9731	3946.41
normal weight	2	3	36+	33.330000000000000 - 66.830000000000000	63.6862	0.138896	2	12.6345	0.070867	153.508	4	2.27632	127.474	2	43.3884	6.87618	29.3801	24.9425	104.587	3	308.521	1.13725	0.00248029	12.6345	1.26548	2.74121	0.445402	0.774793	0.122789	0.524645	156.16	84.9172	68.5405	42.146	11.757	17.2362	10.2466	169.86	0.0625631	21.268	761.935	8.09124	356.564	2.01589	7.6594	318.544	7.5712	2286.99
normal weight	1	2	36+	33.330000000000000 - 66.830000000000000	19.0582	0	1	163.303	0.0401826	119.393	3	0	0	1	17.1384	0	29.3801	0.0464581	46.565	2	228.927	0.284451	0	163.303	0.599741	1.78198	0.000693404	0.255797	0	0.438509	194.369	71.7203	39.2886	35.1519	6.33285	15.9853	10.5338	4.54993	0.00154515	32.2933	443.392	10.3916	400.122	1.90217	0.818637	411.446	0.626967	1850.52
normal weight	2	1	31 - 35	33.330000000000000 - 66.830000000000000	39.3876	0	1	0	0.0109041	31.7443	1	2.7591	226.246	2	0	0	0	0	0	1	265.634	0.480336	0	0	0.132977	0.387126	0	0	0	0	139.767	53.9976	68.9028	81.764	23.4332	36.4095	16.9552	319.255	0.302895	13.9991	803.637	8.95529	697.742	1.48953	3.934	179.959	2.75344	2334.15
normal weight	1	3	36+	33.330000000000000 - 66.830000000000000	24.2128	0	1	13.0127	0.0108806	18.038	1	0.00645362	0.322681	1	17.1384	0	29.3801	0.696871	47.2154	2	84.7636	0.484256	0	13.0127	0.217611	0.360761	0.0139374	0.342768	0	0.587602	211.752	123.77	37.0992	32.8603	9.21638	14.2614	7.59286	68.5894	0.0493253	28.4896	584.173	10.7907	504.001	2.26806	2.37823	427.227	1.7457	1692.99
normal weight	3	1	36+	66.830000000000000+	44.1561	0	1	63.3293	0.0990092	281.533	5	0	0	1	0	0	0	0	0	1	107.485	0.865805	0	63.3293	1.94136	5.52025	0	0	0	0	195.193	81.4129	52.5974	74.0745	11.0494	31.9728	27.2101	26.9248	0.000629666	43.8267	624.911	14.8602	450.66	2.23795	1.17877	544.234	0.458286	3507.84
normal weight	1	1	<= 30	66.830000000000000+	12.0221	0	1	3.12087	0	0	1	0	0	1	0	0	0	0	0	1	15.143	0.250461	0	3.12087	0	0	0	0	0	0	92.6214	63.4857	29.2503	34.0996	5.41732	15.492	13.0933	3.44071	0.0177764	32.7873	472.049	9.61144	362.443	1.87704	0.078229	463.477	0.0198209	2248.84
normal weight	2	1	36+	66.830000000000000+	159.128	0	1	79.4872	0.00425663	12.3593	1	0	0	1	0	0	0	0.0464581	0.0464581	2	238.662	2.30621	0	79.4872	0.0616903	0.17912	0.000673306	0	0	0	179.335	60.065	66.177	67.6408	19.6277	28.798	15.6918	254.219	0.143675	33.1317	778.209	11.1818	431.361	2.26183	3.99264	437.887	5.59554	4086.71
normal weight	5	1	36+	33.330000000000000 - 66.830000000000000	142.645	0	1	158.344	0.0496933	123.127	3	0.278996	17.2978	1	0	0	0	0.0464581	0.0464581	2	318.334	2.30073	0	158.344	0.801506	1.98592	0.000749324	0	0	0	309.333	158.068	134.19	113.948	40.2005	45.6515	19.4382	555.497	0.324298	41.7794	1873.42	15.2773	756.821	3.81055	8.2432	575.63	14.4728	5101.89
normal weight	4	3	36+	33.330000000000000 - 66.830000000000000	246.923	0	1	366.466	0.472109	1358.88	6	0.0223963	1.34378	1	39.9896	0	68.5536	0.0464581	108.59	3	723.323	4.11539	0	366.466	7.86848	22.648	0.000774301	0.666493	0	1.14256	252.643	98.5228	93.8259	80.319	15.4675	28.9246	26.3717	14.339	0.00208691	58.09	1209.78	22.534	943.631	3.77001	6.2907	738.511	2.88881	4085.57
normal weight	4	1	36+	33.330000000000000 - 66.830000000000000	82.7576	0.138896	2	92.8623	0.0446162	119.305	3	1.99535	85.8	2	0	0	0	0	0	1	261.559	1.9246	0.00323015	92.8623	1.03759	2.77453	0	0	0	0	222.011	66.9634	80.6313	93.1745	17.6825	42.5954	29.1883	348.206	0.0600136	34.1725	575.204	12.1787	488.87	2.88311	3.30114	380.085	3.24349	4090.48
normal weight	1	2	36+	33.330000000000000 - 66.830000000000000	36.7705	0	1	49.8867	0.01448	27.4594	1	0.300108	15.0054	1	20.6384	0.916824	29.3801	3.4688	54.4041	2	156.067	0.735411	0	49.8867	0.289599	0.549188	0.069376	0.412768	0.0183365	0.587602	118.856	43.478	49.5736	41.1193	10.426	18.017	9.85508	169.784	0.0906835	18.8857	606.926	8.35582	440.721	1.4212	2.20687	271.19	3.01103	1996.21
normal weight	1	1	<= 30	33.330000000000000 - 66.830000000000000	26.8017	0	1	8.36728	0.0157554	45.8946	1	0.277877	15.0054	1	0	0	0	0.0464581	0.0464581	2	50.2208	0.496327	0	8.36728	0.291766	0.849901	0.000860335	0	0	0	67.2183	43.2993	49.246	40.3718	16.2825	14.0161	6.92274	149.423	0.027458	6.69292	890.765	3.43495	248.195	0.969102	4.79804	147.355	10.9049	1384.76
normal weight	1	2	36+	66.830000000000000+	17.6615	0.138896	2	5.72402	0.0315061	73.0258	2	1.41662	69.4141	2	0	0	0	0	0	1	92.9386	0.36044	0.00283462	5.72402	0.642982	1.49032	0	0	0	0	112.864	71.3032	35.8656	20.5748	3.85523	8.60398	6.18495	43.1817	0.0131743	22.8765	637.87	8.48338	401.74	1.49758	2.14724	533.396	4.39669	1295.87
normal weight	3	3	<= 30	33.330000000000000 - 66.830000000000000	53.8028	1.44603	3	19.5236	0.114661	241.378	5	4.04832	234.803	3	62.8408	0	107.727	0	170.568	3	480.143	0.927635	0.0249316	19.5236	1.97691	4.16169	0	1.08346	0	1.85736	214.989	106.017	110.412	62.5562	22.5677	25.0387	13.0581	276.519	0.200257	11.6423	1933.02	8.05209	526.189	1.86226	10.1485	227.697	22.2697	2859.06
normal weight	2	2	<= 30	33.330000000000000 - 66.830000000000000	41.0292	0.138896	2	19.5236	0.0888946	223.699	4	0.422176	24.5495	1	0	0	0	0	0	1	85.2412	0.705574	0.00238859	19.5236	1.52871	3.84693	0	0	0	0	159.277	70.3639	51.126	55.0514	23.0206	19.1192	10.1172	188.7	0.0415813	12.1831	1023.23	5.4322	288.471	1.14401	3.81181	175.549	8.78113	1872.27
normal weight	1	1	<= 30	33.330000000000000 - 66.830000000000000	2.11485	0.543209	3	47.7134	0.0102718	20.5436	1	1.03198	66.0468	2	0	0	0	0	0	1	116.418	0.0330445	0.00848764	47.7134	0.160497	0.320994	0	0	0	0	72.7308	29.0411	50.701	33.0318	7.16372	15.5801	7.78521	270.836	0.0837446	17.5116	241.375	6.56056	188.741	1.5886	2.79248	243.511	4.80487	1923.33
normal weight	2	2	36+	66.830000000000000+	28.8518	0	1	0	0.105264	291.765	5	0	0	1	17.1384	0	29.3801	0	46.5185	2	75.3703	0.512921	0	0	1.87137	5.18693	0	0.304683	0	0.522313	203.599	110.843	49.5163	49.3168	9.83132	21.0892	14.3449	32.4674	0.00407539	50.6883	839.207	15.5638	650.196	3.04846	1.48625	754.099	1.16857	3252.32
normal weight	2	3	<= 30	33.330000000000000 - 66.830000000000000	95.6115	0	1	107.539	0.379904	1040.55	6	2.16751	121.923	2	479.875	0	822.643	0.696871	1303.22	3	1628.29	1.69976	0	107.539	6.75385	18.4987	0.0123888	8.53112	0	14.6248	191.688	102.469	54.8455	44.0167	18.7599	11.2031	8.22825	97.1835	0.153366	28.2531	848.218	12.7648	401.632	2.1734	4.88257	346.641	1.93894	1590.52
normal weight	2	2	36+	<= 33.330000000000000	46.7543	0.138896	2	99.7734	0.0202093	33.293	2	0.989445	55.6563	2	0	0	0	0	0	1	202.323	0.831188	0.00246927	99.7734	0.359276	0.591876	0	0	0	0	155.019	53.0343	61.4828	54.548	14.6053	23.232	13.2101	164.829	0.0980373	23.5679	707.416	9.2294	310.981	1.71133	2.76256	310.062	5.15267	2789.29
normal weight	2	1	36+	33.330000000000000 - 66.830000000000000	49.4999	0	1	66.4501	0.011158	32.8827	1	0	0	1	0	0	0	0.14933	0.14933	2	116.099	0.879998	0	66.4501	0.198364	0.584581	0.00265475	0	0	0	168.058	96.3703	46.4142	58.0219	19.6462	23.1216	11.6912	77.6728	0.00899339	22.5041	1056.18	8.5169	627.441	1.3522	3.43186	293.027	7.85745	1776.93
normal weight	4	2	<= 30	<= 33.330000000000000	82.0268	0	1	88.4248	0.134662	339.007	5	4.65268	214.442	2	0	0	0	0	0	1	384.894	1.77971	0	88.4248	2.92171	7.35533	0	0	0	0	288.255	99.8732	102.368	103.859	28.3507	44.7377	25.3909	312.629	0.192029	43.4136	979.864	16.1995	523.266	3.11829	5.53141	547.407	5.19898	4758.99
normal weight	1	1	<= 30	<= 33.330000000000000	27.2068	0	1	38.7303	0.00951915	25.24	1	1.37151	77.1473	2	0	0	0	0.0464581	0.0464581	2	143.131	0.483677	0	38.7303	0.169229	0.448711	0.000825921	0	0	0	116.741	51.429	52.592	38.8994	11.2429	16.0005	9.20807	164.127	0.0830985	15.2246	582.296	7.00926	305.599	1.39108	3.94825	211.789	4.39824	2144.34
normal weight	1	2	36+	33.330000000000000 - 66.830000000000000	32.9974	0.446453	3	12.6345	0.0376924	77.1524	3	0.929782	52.3002	2	0	0	0	0	0	1	98.3786	0.586621	0.00793693	12.6345	0.670087	1.3716	0	0	0	0	119.71	61.4233	43.7848	52.6098	12.9301	26.4613	10.0767	220.682	0.101741	19.5323	473.32	8.39971	277.318	1.39412	3.13929	317.419	2.74011	2213.81
normal weight	3	2	36+	66.830000000000000+	60.4654	0.138896	2	110.631	0.0485735	84.2598	3	0.565148	31.7896	1	0	0	0	0.14933	0.14933	2	203.174	1.07494	0.00246927	110.631	0.86353	1.49795	0.00265475	0	0	0	187.242	73.593	71.461	75.396	22.0092	34.375	14.2778	259.232	0.0667255	27.4875	952.431	11.2411	532.365	2.11902	3.41861	397.162	6.34033	3549.92
normal weight	3	2	36+	33.330000000000000 - 66.830000000000000	20.122	0	1	154.418	0.0133624	19.1756	1	0.00502544	0.282681	1	0	0	0	0.0464581	0.0464581	2	174.87	0.357724	0	154.418	0.237555	0.340899	0.000825921	0	0	0	208.128	86.9876	64.4634	63.84	24.0432	23.3663	12.6658	189.322	0.0393274	29.4442	1209.25	9.74437	477.575	1.82765	3.6909	373.736	9.03368	2265.6
normal weight	5	2	31 - 35	33.330000000000000 - 66.830000000000000	79.6998	0.138896	2	80.2498	0.190983	427.69	6	5.18412	291.607	3	11.25	2.94693	0	10.6697	24.8667	2	476.562	1.41688	0.00246927	80.2498	3.39525	7.60338	0.189684	0.2	0.05239	0	365.14	200.085	154.485	126.377	42.1235	51.3461	25.1569	687.731	0.437668	54.2305	1831.14	20.1159	629.761	4.21863	11.9308	769.329	12.1	6105.09
normal weight	3	1	36+	66.830000000000000+	29.6166	0.543209	3	48.7617	0.0412069	81.0344	3	1.46835	82.5945	2	0	0	0	0	0	1	161.516	0.526517	0.00965704	48.7617	0.732568	1.44061	0	0	0	0	185.473	85.6259	84.8228	74.9392	20.6672	33.0906	16.0018	332.717	0.110761	37.9988	1046.88	13.4248	546.66	2.6057	4.2516	527.816	8.63558	3867.63
normal weight	4	3	36+	66.830000000000000+	108.167	0	1	73.2932	0.0692439	165.841	4	0.451228	25.3816	1	8.83195	0.916824	9.14048	3.36593	22.2552	2	229.097	1.92297	0	73.2932	1.231	2.94829	0.0598387	0.157012	0.0162991	0.162497	317.435	119.219	75.6643	90.2919	22.789	39.413	24.6112	145.017	0.0480487	39.9382	1006.81	15.1064	591.623	2.34361	3.03818	438.114	4.73719	3798.8
normal weight	4	1	36+	66.830000000000000+	83.1474	0	1	53.7241	0.0187392	41.1892	2	1.16418	65.4849	2	0	0	0	0	0	1	202.356	1.47818	0	53.7241	0.333142	0.732253	0	0	0	0	294.355	176.504	113.531	90.5609	28.3649	38.4982	18.8403	241.522	0.131151	41.6342	2055.56	13.4124	745.971	3.42483	7.89577	593.198	16.3078	4442.21
normal weight	3	3	<= 30	<= 33.330000000000000	26.9585	0	1	0	0.240842	604.181	6	3.98242	224.011	2	3.5	0.916824	0	3.31947	7.73629	2	258.706	0.479262	0	0	4.28164	10.741	0.0590128	0.0622222	0.0162991	0	210.006	128.78	54.8063	73.7748	29.3819	25.9495	14.2061	184.308	0.14465	31.6677	1256.48	10.2462	380.21	1.87801	3.19689	450.629	4.63435	2564.79
normal weight	4	3	31 - 35	33.330000000000000 - 66.830000000000000	81.4995	0.404312	2	73.3606	0.0492551	136.755	3	1.53305	86.234	2	203.448	0.916824	342.768	3.66791	550.801	3	792.299	1.44888	0.00718778	73.3606	0.875646	2.4312	0.0652072	3.61685	0.0162991	6.09365	248.588	125.084	90.7133	81.9932	19.9878	35.0316	24.7581	185.129	0.100809	39.227	1354.2	16.57	551.576	2.86718	5.36936	519.633	8.16422	3886.75
normal weight	3	2	<= 30	<= 33.330000000000000	101.113	0.543209	3	101.667	0.0788176	181.743	4	3.01367	169.519	2	16.5819	2.94693	9.14048	10.8191	39.4884	2	412.33	1.79756	0.00965704	101.667	1.4012	3.23099	0.192339	0.29479	0.05239	0.162497	207.636	77.8309	87.0348	80.2207	31.4485	28.4454	15.1953	282.382	0.184585	17.1987	1366.55	9.56914	630.967	1.57408	6.6868	276.473	10.2192	3166.22
normal weight	4	1	36+	33.330000000000000 - 66.830000000000000	65.6485	0	1	32.5364	0.0316047	82.277	2	0.294024	16.5389	1	0	0	0	0	0	1	114.724	1.16709	0	32.5364	0.561862	1.4627	0	0	0	0	342.5	183.713	70.4547	87.1308	20.4986	41.8998	19.5388	152.755	0.0291536	53.1676	789.2	15.2436	526.33	3.53326	2.62933	579.551	5.18944	5040.6
normal weight	1	2	<= 30	33.330000000000000 - 66.830000000000000	65.9832	0	1	62.1369	0.0432098	85.6972	3	2.97452	167.317	2	11.25	2.94693	0	10.6697	24.8667	2	320.304	1.17303	0	62.1369	0.768175	1.52351	0.189684	0.2	0.05239	0	86.9309	32.0628	56.2883	37.6498	13.6863	14.4733	7.46879	165.539	0.230406	11.4398	738.932	4.71944	212.982	1.0915	2.67025	160.152	2.50151	1864.8
normal weight	3	2	31 - 35	33.330000000000000 - 66.830000000000000	53.8885	0	1	62.429	0.0656627	130.078	4	4.81301	270.732	3	0	0	0	0.696871	0.696871	2	387.746	0.958018	0	62.429	1.16734	2.3125	0.0123888	0	0	0	236.814	120.079	95.108	72.721	24.0539	28.7278	14.9767	414.53	0.233218	33.1371	1272.85	14.6929	439.9	2.98765	10.287	521.92	9.94472	3402.08
normal weight	2	2	31 - 35	66.830000000000000+	40.9761	0.404312	2	41.8512	0.0692789	132.201	4	2.16033	121.518	2	0	0	0	0.0464581	0.0464581	2	204.797	0.728465	0.00718778	41.8512	1.23162	2.35024	0.000825921	0	0	0	169.45	76.2805	75.073	64.7414	13.5544	27.8772	18.5917	236.461	0.104103	28.979	551.997	11.0711	363.808	2.49093	4.44734	361.726	4.50438	2862.41
normal weight	1	1	<= 30	<= 33.330000000000000	41.903	0	1	53.0076	0.00618971	11.942	1	0.294024	16.5389	1	0	0	0	0.0464581	0.0464581	2	111.496	0.744942	0	53.0076	0.110039	0.212303	0.000825921	0	0	0	107.363	60.7875	41.7329	45.5045	18.2808	15.5743	8.49884	101.449	0.0450872	15.3373	997.637	5.34755	430.596	1.09636	3.19161	215.057	7.725	1672.71
normal weight	3	3	<= 30	33.330000000000000 - 66.830000000000000	60.0128	0.543209	3	43.0957	0.0634932	129.213	4	3.55627	200.04	2	5.33195	0	9.14048	0.547542	15.02	2	318.712	1.06689	0.00965704	43.0957	1.12877	2.29713	0.00973407	0.0947902	0	0.162497	217.371	98.8455	86.7804	69.8348	23.4977	27.5816	14.0629	346.705	0.265472	19.0382	782.398	12.8322	314.207	2.63221	10.1008	381.747	8.09178	2957.46
normal weight	2	2	31 - 35	33.330000000000000 - 66.830000000000000	52.3636	0	1	79.4872	0.0385347	88.8496	3	0.437814	24.627	1	16.5819	2.94693	9.14048	10.6697	39.3391	2	195.817	0.930908	0	79.4872	0.685061	1.57955	0.189684	0.29479	0.05239	0.162497	187.742	105.761	67.0649	51.9956	15.7842	21.6917	11.8402	116.124	0.0790856	30.2893	1030.64	9.16884	452.108	2.25541	4.02598	377.427	7.7151	2717.44
normal weight	3	2	31 - 35	<= 33.330000000000000	67.9127	0.138896	2	164.45	0.0285082	55.8411	2	1.04929	48.362	2	0	0	0	0	0	1	280.863	1.47348	0.00301359	164.45	0.618533	1.21157	0	0	0	0	175.506	80.5961	85.8363	69.2437	22.2596	29.0601	13.901	363.687	0.0871113	24.3534	1222.69	9.6694	536.866	1.83917	4.88671	325.011	9.2968	3217.2
normal weight	4	2	36+	<= 33.330000000000000	33.2481	0.543209	3	60.7261	0.0427611	106.388	3	0.61613	34.6573	1	0	0	0	0	0	1	129.175	0.591078	0.00965704	60.7261	0.760197	1.89135	0	0	0	0	243.873	106.852	113.197	99.3321	27.7303	42.3067	22.9642	435.348	0.108178	43.585	873.872	16.8976	516.735	3.28847	3.94169	572.38	6.49501	4441.39
normal weight	5	2	31 - 35	33.330000000000000 - 66.830000000000000	124.659	0.850765	3	111.698	0.0906569	185.376	5	5.93076	333.605	3	3.5	0.916824	0	4.01634	8.43317	2	579.246	2.21616	0.0151247	111.698	1.61168	3.29557	0.0714016	0.0622222	0.0162991	0	339.306	117.678	132.486	103.74	34.1891	40.1296	22.5209	467.749	0.177307	34.1852	1447.37	17.9861	577.523	3.55906	9.37946	601.512	13.782	4957.77
normal weight	1	2	<= 30	66.830000000000000+	32.7496	0	1	31.4114	0.0138774	29.2399	1	0.419661	23.6059	1	0	0	0	0	0	1	87.767	0.582216	0	31.4114	0.24671	0.51982	0	0	0	0	90.8756	23.7557	54.2781	38.6461	10.0179	16.5123	9.44555	209.742	0.0490056	11.3651	400.497	5.06934	154.975	1.15046	3.06844	156.106	6.30749	1734.72
normal weight	5	3	<= 30	33.330000000000000 - 66.830000000000000	131.01	0	1	134.037	0.0588335	136.721	4	1.32965	74.793	2	28.3884	2.94693	29.3801	11.3666	72.0821	2	411.923	2.32907	0	134.037	1.04593	2.43059	0.202073	0.504683	0.05239	0.522313	391.095	134.439	107.981	120.113	39.25	43.867	34.6396	250.118	0.122028	34.3978	1324.43	18.3105	673.843	2.90117	5.92262	492.458	8.55244	4519.92
normal weight	5	2	31 - 35	33.330000000000000 - 66.830000000000000	70.3798	0.543209	3	97.6182	0.12283	356.13	5	1.67546	94.2446	2	0	0	0	0.0464581	0.0464581	2	262.832	1.2512	0.00965704	97.6182	2.18364	6.3312	0.000825921	0	0	0	451.494	267.007	92.4051	114.107	42.2614	46.1762	23.424	284.179	0.0693676	53.746	965.078	16.2375	574.052	3.96755	4.22544	656.637	7.87422	3864.35
normal weight	4	2	31 - 35	<= 33.330000000000000	56.1665	0	1	190.863	0.0251521	56.444	2	2.37338	133.503	2	0	0	0	0.0464581	0.0464581	2	380.578	0.998516	0	190.863	0.447148	1.00345	0.000825921	0	0	0	272.445	140.035	77.1814	82.6816	21.0089	37.617	19.029	165.989	0.123407	43.9466	873.314	13.1377	508.792	2.97339	2.61889	566.556	3.86212	2884.19
normal weight	5	3	36+	33.330000000000000 - 66.830000000000000	103.78	0	1	101.667	0.0591531	169.661	4	0	0	1	0	0	0	0.547542	0.547542	2	205.994	1.84498	0	101.667	1.05161	3.0162	0.00973407	0	0	0	379.669	168.026	89.1429	115.727	39.5672	43.2752	28.236	153.885	0.0763771	38.223	1729.5	15.8466	737.112	3.10231	6.18137	489.766	10.6936	3535.44
normal weight	2	1	<= 30	<= 33.330000000000000	18.058	0	1	38.7303	0.0303579	79.7833	2	1.95178	109.788	2	5.33195	0	9.14048	0.14933	14.6218	2	181.198	0.321031	0	38.7303	0.539697	1.41837	0.00265475	0.0947902	0	0.162497	154.388	69.0079	65.0901	48.838	13.4723	20.4921	11.8819	228.303	0.0901723	21.5211	687.32	8.86464	368.049	1.79217	3.25499	315.161	5.13857	2457.17
normal weight	4	3	36+	33.330000000000000 - 66.830000000000000	114.208	0	1	60.3479	0.472315	1382.14	6	0	0	1	5.33195	0	9.14048	0	14.4724	2	189.028	2.03036	0	60.3479	8.39671	24.5713	0	0.0947902	0	0.162497	241.555	89.5691	71.1164	84.1812	19.1511	30.6182	27.4588	51.0744	0.00947201	40.1206	603.102	16.4814	593.549	3.11807	5.08988	521.417	0.488553	3446.5
normal weight	3	1	31 - 35	<= 33.330000000000000	87.8867	0	1	110.142	0.0224393	52.8145	2	2.3657	133.071	2	3.5	0.916824	0	3.36593	7.78275	2	338.883	1.56243	0	110.142	0.39892	0.938924	0.0598387	0.0622222	0.0162991	0	200.176	86.8494	78.6111	76.4607	19.9727	35.0902	16.7619	357.312	0.140283	30.0079	931.727	11.0724	458.697	2.34962	4.03593	383.152	6.07052	3306.19
normal weight	2	2	<= 30	33.330000000000000 - 66.830000000000000	46.3073	0.138896	2	15.5366	0.0858403	175.946	4	2.61949	147.346	2	16.5819	2.94693	9.14048	10.8191	39.4884	2	248.818	0.823242	0.00246927	15.5366	1.52605	3.12794	0.192339	0.29479	0.05239	0.162497	153.85	76.7792	51.4041	53.2098	17.8968	21.8006	10.4127	193.212	0.175436	19.7978	1016.33	7.372	281.858	1.61791	2.90127	261.37	5.11102	2839.75
normal weight	3	3	36+	<= 33.330000000000000	68.3204	0	1	53.7241	0.0909561	199.065	5	3.01119	198.738	2	0	0	0	0.14933	0.14933	2	320.932	1.03516	0	53.7241	1.37812	3.01614	0.00226257	0	0	0	252.405	144.722	72.5418	75.918	22.007	30.5007	19.2538	266.575	0.151306	28.5759	944.548	11.8126	378.402	2.16064	4.34919	407.056	8.68097	2605.17
normal weight	2	3	<= 30	<= 33.330000000000000	65.3927	0	1	43.6927	0.0433458	77.4008	3	1.6739	94.1571	2	43.4896	0.916824	68.5536	3.31947	116.28	3	319.522	1.16254	0	43.6927	0.770592	1.37602	0.0590128	0.773149	0.0162991	1.21873	175.382	65.0399	88.2748	68.1616	18.7632	27.3696	18.3243	337.098	0.102662	18.3959	860.122	9.62711	329.938	1.98029	3.28368	272.999	5.59902	3004.4
normal weight	1	1	31 - 35	66.830000000000000+	37.2768	0	1	38.7303	0.00565101	14.7796	1	0.223071	14.7227	1	0	0	0	0	0	1	90.7298	0.564799	0	38.7303	0.0856213	0.223933	0	0	0	0	82.1807	42.4149	33.8364	28.7416	11.5063	10.5197	4.46527	132.495	0.088687	10.6896	440.905	4.20339	249.671	0.99772	1.6299	172.899	2.44216	1362.78
normal weight	4	2	36+	33.330000000000000 - 66.830000000000000	27.7791	1.04172	3	9.77243	0.140668	287.388	5	1.97576	138.303	2	0	0	0	0.348436	0.348436	2	177.245	0.396844	0.0148818	9.77243	2.00954	4.10554	0.00497765	0	0	0	273.208	127.121	110.181	103.703	22.528	48.6945	26.1935	390.369	0.119316	51.3985	1093.32	20.5823	697.178	4.02249	8.52462	729.923	13.9576	4450.18
normal weight	5	3	36+	33.330000000000000 - 66.830000000000000	127.513	0.138896	2	110.142	0.194861	436.238	6	4.5496	250.228	3	479.875	0	822.643	0.547542	1303.07	3	1791.09	2.31841	0.00252539	110.142	3.54293	7.93161	0.0099553	8.725	0	14.9572	346.835	185.773	148.042	117.439	44.3456	45.0392	20.8776	244.091	0.174137	29.414	3420.87	15.9959	946.874	3.0612	13.7574	478.407	30.7266	4124.89
normal weight	5	1	31 - 35	66.830000000000000+	43.579	0.850765	3	0	0.0308302	61.4334	2	4.88072	274.541	3	0	0	0	0	0	1	318.971	0.774738	0.0151247	0	0.548093	1.09215	0	0	0	0	213.493	101.718	153.556	147.725	37.7916	65.6058	34.1771	1266.91	0.435905	45.097	990.831	23.5496	981.983	4.97628	13.3134	787.346	10.5718	6404.05
normal weight	1	1	31 - 35	66.830000000000000+	26.4456	0.543209	3	0	0.043791	96.3291	3	1.44835	94.1428	2	0	0	0	0	0	1	121.132	0.406855	0.00835706	0	0.673708	1.48199	0	0	0	0	89.0607	48.1088	69.4434	60.8381	19.1598	25.4484	12.08	405.172	0.194948	14.4387	557.885	7.54836	276.015	1.88309	6.37075	248.466	6.78342	2346.8
normal weight	5	1	36+	66.830000000000000+	50.4645	0	1	16.6829	0.0567862	159.09	3	0.0757769	4.31928	1	0	0	0	0	0	1	71.4667	0.885341	0	16.6829	0.996248	2.79105	0	0	0	0	316.239	215.529	85.8574	107.026	18.1749	52.8043	28.8587	156.372	0.0207406	105.632	1543.25	27.2264	1277.34	6.51182	1.53361	1337.74	2.25396	6766.52
normal weight	5	3	36+	33.330000000000000 - 66.830000000000000	187.178	0	1	214.651	0.171748	273.909	6	1.77119	111.585	2	66.3408	0.916824	107.727	4.01634	179.001	3	692.415	2.97108	0	214.651	2.72616	4.34777	0.0637515	1.05303	0.0145528	1.70995	622.047	294.321	150.221	134.306	46.4798	52.2628	27.8526	366.765	0.155433	67.9064	2229.2	26.5785	1052.35	4.76937	7.83025	645.524	17.5866	5112.66
normal weight	3	3	36+	<= 33.330000000000000	87.0307	0.446453	3	107.539	0.0303083	60.463	2	1.29974	75.7751	2	0	0	0	0	0	1	270.791	1.49281	0.00765785	107.539	0.519869	1.0371	0	0	0	0	236.329	126.137	62.4374	58.4562	17.8517	25.2445	10.9085	146.575	0.108654	27.2344	775.806	9.34392	416.841	2.13236	2.98987	340.871	4.48072	2662.74
normal weight	2	1	36+	66.830000000000000+	43.3149	0	1	30.3631	0.000303694	0.425172	1	0.257382	15.0054	1	0	0	0	0	0	1	88.6833	0.742966	0	30.3631	0.00520916	0.00729283	0	0	0	0	171.789	88.5143	66.2907	65.928	15.1773	29.3143	18.5591	196.054	0.174807	36.1701	815.199	11.71	622.324	2.37653	3.39101	464.53	6.64067	3610.08
normal weight	4	2	36+	33.330000000000000 - 66.830000000000000	65.1014	0	1	80.2498	0.0918989	221.342	5	0.726286	42.3425	2	5.33195	0	9.14048	0.696871	15.1693	2	202.863	1.11666	0	80.2498	1.57631	3.7966	0.0119532	0.0914571	0	0.156784	258.736	138.84	80.6434	89.5212	31.6606	33.061	20.0848	218.192	0.121595	33.4411	1475.71	14.661	657.488	2.53866	6.25514	495.272	10.3248	2971.75
normal weight	3	1	36+	33.330000000000000 - 66.830000000000000	55.2393	0.138896	2	60.7261	0.0991534	280.526	5	0.391786	24.6825	1	0	0	0	0	0	1	140.787	0.876815	0.0022047	60.7261	1.57386	4.4528	0	0	0	0	194.152	105.115	79.8857	77.1843	25.142	29.961	15.6015	227.281	0.0941494	30.3222	1221.77	11.9516	594.94	2.33354	5.17744	490.591	9.57248	2965.68
normal weight	2	2	36+	66.830000000000000+	31.3487	0	1	154.418	0.0282015	62.9119	2	0	0	1	0	0	0	0.0464581	0.0464581	2	185.814	0.537714	0	154.418	0.483731	1.07911	0.00079688	0	0	0	206.493	90.784	49.7333	54.9378	9.03822	24.6831	18.0594	75.7639	0.00223456	39.4483	550.983	12.331	731.826	1.84068	1.09078	422.404	1.94002	2407.27
normal weight	3	1	31 - 35	66.830000000000000+	46.8933	0.850765	3	0	0.0281061	56.1149	2	2.56319	149.434	2	0	0	0	0	0	1	197.178	0.804345	0.0145929	0	0.482095	0.96252	0	0	0	0	158.534	82.6171	97.4928	107.709	31.172	48.0011	20.8051	785.152	0.391918	28.168	767.707	15.9573	470.05	3.15189	14.2993	604.831	5.01494	3672.2
normal weight	4	1	36+	66.830000000000000+	55.1215	0.138896	2	79.4872	0.0119661	23.4671	1	0.42337	24.6825	1	0	0	0	0	0	1	159.43	0.94548	0.00238244	79.4872	0.20525	0.402524	0	0	0	0	267.391	163.005	76.4744	76.2362	16.3554	36.4301	17.8629	206.799	0.0736361	61.9468	928.475	19.2868	934.366	4.6202	3.38529	897.016	2.81582	4545.46
normal weight	2	1	31 - 35	66.830000000000000+	29.0543	0	1	60.7261	0.0263533	57.5382	2	0.448135	26.1263	1	0	0	0	0	0	1	115.907	0.498359	0	60.7261	0.452029	0.986932	0	0	0	0	142.737	66.7579	64.6584	84.25	24.2542	35.7547	19.9426	280.866	0.0739976	27.3509	1139.04	9.56687	582.79	1.83763	4.12764	403.608	8.98319	3133.73
normal weight	4	3	31 - 35	33.330000000000000 - 66.830000000000000	154.521	0.543209	3	132.649	0.216142	497.926	6	5.37909	313.601	3	106.229	6.87618	137.107	25.0454	275.258	3	876.572	2.65045	0.00931747	132.649	3.70741	8.54075	0.429595	1.82211	0.117945	2.35175	299.275	166.279	117.598	99.5162	41.5006	33.9952	18.07	339.751	0.166425	32.6814	2096.37	12.9365	838.311	2.77231	8.37775	420.713	16.3779	3677.16
normal weight	3	3	31 - 35	33.330000000000000 - 66.830000000000000	93.6645	0.543209	3	23.0441	0.0591492	129.99	4	1.72409	63.7912	2	5.33195	0	9.14048	0.348436	14.8209	2	195.864	2.53147	0.0146813	23.0441	1.59863	3.51325	0.00941718	0.144107	0	0.24704	185.439	87.4236	93.8507	81.7234	30.0877	31.0247	15.197	446.801	0.232581	24.2814	1217.94	11.5107	415.997	2.41891	6.77982	369.21	8.03755	3793.35
normal weight	1	1	31 - 35	66.830000000000000+	43.5338	0.138896	2	60.7261	0.00998434	19.4462	1	0.401354	23.3387	1	0	0	0	0	0	1	127.738	0.748647	0.00238859	60.7261	0.1717	0.334415	0	0	0	0	133.48	65.2943	52.2888	56.4029	18.4385	24.1653	10.2261	185.215	0.115412	21.881	778.864	8.10043	471.421	1.42707	2.5123	296.183	4.33425	2308.41
normal weight	2	2	31 - 35	33.330000000000000 - 66.830000000000000	57.2271	0.446453	3	104.787	0.0493333	97.6626	3	1.31137	76.2564	2	11.25	2.94693	0	10.7162	24.9131	2	263.631	0.984129	0.0076776	104.787	0.84838	1.67949	0.184285	0.193465	0.0506782	0	218.485	110.951	64.5554	50.6868	14.9246	22.4864	10.2541	188.274	0.109914	26.2266	915.152	9.31483	635.872	2.01047	3.05575	345.564	5.04268	2687.08
normal weight	2	1	<= 30	33.330000000000000 - 66.830000000000000	41.2558	0	1	43.0957	0.00744691	21.5605	1	2.93685	171.218	2	0	0	0	0	0	1	255.57	0.707647	0	43.0957	0.127734	0.36982	0	0	0	0	148.421	51.4026	68.0284	80.7054	17.2048	42.0061	17.4339	144.732	0.186743	34.5939	703.867	13.9205	556.565	2.20154	2.61808	458.952	1.61518	5619.04
normal weight	5	2	31 - 35	<= 33.330000000000000	185.712	0	1	61.0431	0.0934446	265.231	5	4.32977	251.776	3	0	0	0	0.14933	0.14933	2	498.681	3.19367	0	61.0431	1.60696	4.56115	0.00256801	0	0	0	291.554	137.845	127.029	131.735	49.0259	49.0118	24.2592	384.601	0.25303	42.9638	1841.95	16.8244	585.952	3.22854	6.38265	594.626	8.85888	6114.52
normal weight	3	1	36+	33.330000000000000 - 66.830000000000000	80.2513	0	1	99.7734	0.0852264	252.984	4	0	0	1	0	0	0	0	0	1	180.025	1.82389	0	99.7734	1.93696	5.74965	0	0	0	0	227.354	87.8491	64.529	82.9418	18.0894	37.2076	21.9327	230.087	0.00634334	46.2626	788.423	17.1855	680.707	2.81275	1.85568	620.44	1.44071	3620.59
normal weight	3	2	36+	<= 33.330000000000000	45.9998	0	1	40.3944	0.0117089	31.9988	1	0.281118	16.3892	1	0	0	0	0.547542	0.547542	2	103.331	0.789019	0	40.3944	0.200839	0.548864	0.0093918	0	0	0	222.265	104.713	55.7423	86.5453	18.0117	46.4548	15.6874	84.3679	0.0651147	40.1669	905.955	16.82	491.617	2.36269	2.69473	503.917	2.43816	2948.23
normal weight	1	1	<= 30	<= 33.330000000000000	77.145	0	1	46.8131	0	0	1	3.71487	171.218	2	0	0	0	0	0	1	295.176	1.67379	0	46.8131	0	0	0	0	0	0	117.83	69.246	67.946	51.4915	14.6781	23.8671	9.85062	135.541	0.185556	18.7891	995.263	7.76059	484.984	1.66682	5.30114	228.57	8.51753	2345.05
normal weight	2	3	<= 30	33.330000000000000 - 66.830000000000000	30.3261	0.543209	3	2.60315	0.0201094	37.3592	2	1.8124	94.2446	2	39.9896	0	68.5536	0	108.543	3	236.26	0.583194	0.0104463	2.60315	0.386719	0.718446	0	0.769031	0	1.31834	182.545	89.8778	55.2193	47.7745	12.1061	19.1627	13.9921	188.697	0.0637029	23.3616	299.511	7.8284	217.443	1.92617	1.40941	231.131	1.70302	2109.99
normal weight	1	1	36+	66.830000000000000+	9.53011	0	1	9.77243	0.0045877	13.7631	1	0	0	1	0	0	0	0	0	1	19.3025	0.202768	0	9.77243	0.0976107	0.292832	0	0	0	0	106.163	62.2196	29.634	46.8016	7.05017	24.0494	13.1744	3.32999	0.000451159	35.924	607.438	10.9932	576.552	2.3027	0.195029	592.299	0.358257	2038.95
normal weight	2	3	31 - 35	66.830000000000000+	50.7572	0	1	9.77243	0.0941434	277.618	5	0	0	1	3.5	0.916824	0	3.31947	7.73629	2	68.2659	1.01514	0	9.77243	1.88287	5.55237	0.0663894	0.07	0.0183365	0	183.6	76.9945	60.1039	65.0042	11.1779	25.9377	24.479	55.5998	0.00816308	39.3519	963.733	14.2753	520.892	2.46059	2.87838	515.852	3.86863	3156.97
normal weight	2	1	<= 30	<= 33.330000000000000	182.62	0.138896	2	0	0.0134114	27.4545	1	2.21338	124.502	2	0	0	0	0	0	1	307.261	3.24657	0.00246927	0	0.238425	0.48808	0	0	0	0	60.8138	34.8687	108.067	87.1874	35.441	35.1303	9.78955	339.569	0.520597	11.4796	1320.16	8.6535	444.108	1.9426	5.88921	214.343	5.64495	4776.78
normal weight	3	2	36+	<= 33.330000000000000	30.8121	0	1	83.3706	0.00573951	9.21489	1	1.92215	108.121	2	43.4896	0.916824	68.5536	3.31947	116.28	3	338.583	0.54777	0	83.3706	0.102036	0.16382	0.0590128	0.773149	0.0162991	1.21873	244.136	141.96	61.3342	61.2484	16.1691	28.5015	12.1358	84.1075	0.0774497	39.8446	826.369	12.504	492.909	2.55435	2.53032	508.663	4.4444	2830.79
normal weight	1	1	31 - 35	<= 33.330000000000000	25.6828	0	1	37.8493	0.0136719	40.7192	1	0.267473	15.0454	1	0	0	0	0	0	1	78.5775	0.456584	0	37.8493	0.243055	0.723897	0	0	0	0	143.887	92.7232	39.6035	40.5068	11.6066	18.4685	7.04172	159.159	0.0290546	20.2912	592.097	5.66921	239.392	1.47747	2.31532	268.681	4.77584	1469.25
normal weight	3	2	36+	33.330000000000000 - 66.830000000000000	84.8074	0	1	53.7696	0.0401635	98.7979	3	0	0	1	5.33195	0	9.14048	0.14933	14.6218	2	153.199	1.50769	0	53.7696	0.714018	1.75641	0.00265475	0.0947902	0	0.162497	268.447	78.1216	50.4862	61.1422	11.5147	25.3188	21.9082	21.4255	0.00355643	43.7262	566.67	13.9535	428.942	2.35655	0.59372	430.503	0.256099	3279.4
normal weight	3	1	<= 30	<= 33.330000000000000	65.5437	0	1	81.5143	0.0209409	56.0009	2	1.98133	111.45	2	5.33195	0	9.14048	0.0464581	14.5189	2	273.027	1.16522	0	81.5143	0.372282	0.995572	0.000825921	0.0947902	0	0.162497	160.293	45.1108	106.103	76.7834	18.8631	36.7474	15.3421	361.535	0.188669	28.5314	768.768	11.8068	407.269	2.79282	4.2506	404.385	5.47778	4578.54
normal weight	3	3	31 - 35	33.330000000000000 - 66.830000000000000	44.4495	0.850765	3	53.0076	0.101338	218.072	5	1.44695	81.3912	2	43.4896	0.916824	68.5536	3.31947	116.28	3	295.979	0.790214	0.0151247	53.0076	1.80156	3.87684	0.0590128	0.773149	0.0162991	1.21873	236.254	108.291	54.7405	69.3836	15.1986	31.2275	19.551	162.667	0.0694602	33.0898	598.856	11.1212	402.652	2.35594	1.39733	358.115	1.13209	2714.9
normal weight	3	2	36+	33.330000000000000 - 66.830000000000000	51.8379	0	1	63.3293	0.0502996	149.744	3	0	0	1	5.33195	0	9.14048	0	14.4724	2	129.64	0.921562	0	63.3293	0.894214	2.66211	0	0.0947902	0	0.162497	307.804	186.785	50.5723	56.8573	9.73658	25.4246	17.2518	15.773	0.000900095	60.2278	757.032	13.5524	588.866	4.0018	0.94374	647.794	0.952399	2277.5
normal weight	2	1	31 - 35	33.330000000000000 - 66.830000000000000	39.0564	1.74603	3	30.3631	0.0399807	86.1914	3	4.12658	232.12	3	0	0	0	0.0464581	0.0464581	2	303.332	0.694336	0.0310405	30.3631	0.710769	1.53229	0.000825921	0	0	0	149.569	60.7289	83.2922	70.6301	19.0263	30.94	15.2822	280.737	0.249214	26.5353	648.075	11.9591	376.91	2.26803	3.50963	376.815	3.44653	3160.96
normal weight	3	2	31 - 35	<= 33.330000000000000	59.7836	1.43847	3	42.5678	0.0642592	164.508	4	2.8742	161.674	2	5.33195	0	9.14048	0.14933	14.6218	2	280.086	1.06282	0.0255728	42.5678	1.14239	2.92458	0.00265475	0.0947902	0	0.162497	216.905	112.991	67.7594	66.6136	22.0011	25.8389	14.7679	246.703	0.126985	26.4647	793.603	10.468	671.052	2.22427	3.54655	344.931	4.97523	2786.65
normal weight	2	2	31 - 35	33.330000000000000 - 66.830000000000000	78.287	0.138896	2	36.7817	0.0750007	184.526	4	1.01291	56.9762	2	16.5819	2.94693	9.14048	10.8191	39.4884	2	211.672	1.39177	0.00246927	36.7817	1.33335	3.28045	0.192339	0.29479	0.05239	0.162497	151.986	64.0858	88.096	67.9408	18.4689	28.6595	15.4444	448.856	0.114971	29.6697	877.79	13.2445	360.592	2.26196	3.87393	456.789	4.31811	3167.04
normal weight	1	1	<= 30	66.830000000000000+	8.8823	0	1	30.3631	0.0348113	103.279	3	0	0	1	0	0	0	0	0	1	39.2454	0.157908	0	30.3631	0.618868	1.83607	0	0	0	0	78.6979	26.481	20.8156	29.3804	4.06725	12.9738	10.2141	0.715078	0.00169589	14.315	271.324	5.0388	196.31	0.658309	0.461324	169.683	0.053588	820.715
normal weight	4	2	36+	66.830000000000000+	100.677	0	1	39.3848	0.136691	364.809	5	2.00143	112.58	2	0	0	0	0	0	1	252.642	1.78982	0	39.3848	2.43007	6.48549	0	0	0	0	327.121	173.454	82.3623	84.4812	17.3619	40.785	20.9457	187.696	0.0914943	66.2189	1335.59	20.2841	640.674	3.76592	2.70227	868.331	3.03185	3988.19
normal weight	1	3	<= 30	33.330000000000000 - 66.830000000000000	16.2533	0	1	8.36728	0.0174969	52.1313	2	0	0	1	0	0	0	0.348436	0.348436	2	24.969	0.288947	0	8.36728	0.311055	0.926778	0.00619441	0	0	0	96.5806	27.525	15.9738	21.6636	4.79713	8.82805	7.76276	8.13615	0.00637256	11.7144	134.162	5.35379	123.768	0.994209	0.794988	175.893	0.137768	945.685
normal weight	2	1	<= 30	33.330000000000000 - 66.830000000000000	47.4957	0	1	31.4114	0.0455967	130.795	3	0.272499	15.3281	1	5.33195	0	9.14048	0.348436	14.8209	2	109.056	0.844368	0	31.4114	0.810609	2.32525	0.00619441	0.0947902	0	0.162497	180.683	89.1164	65.1262	55.7078	16.4576	21.9846	13.4842	237.677	0.076999	31.2018	966.574	10.998	435.523	2.41815	3.63268	482.546	4.19204	2590.76
normal weight	3	2	36+	66.830000000000000+	29.0908	0.446453	3	4.04841	0.0559202	117.198	3	1.33364	75.0173	2	5.33195	0	9.14048	0.547542	15.02	2	123.623	0.517169	0.00793693	4.04841	0.994136	2.08352	0.00973407	0.0947902	0	0.162497	208.544	102.152	78.0542	60.9524	18.4944	25.348	12.6916	261.124	0.13317	33.3224	852.819	13.0463	388.295	2.83463	3.80184	437.574	3.36791	3192.73
normal weight	4	1	36+	33.330000000000000 - 66.830000000000000	58.6059	0.138896	2	193.983	0.0241979	56.2886	2	0.559411	31.4669	1	5.33195	0	9.14048	0.0464581	14.5189	2	298.714	1.04188	0.00246927	193.983	0.430184	1.00069	0.000825921	0.0947902	0	0.162497	214.345	79.2293	84.165	97.8733	25.9355	44.0885	22.4239	243.227	0.0979038	36.1979	950.089	13.7971	647.757	2.36485	3.38686	459.307	5.38462	3899
normal weight	2	1	31 - 35	33.330000000000000 - 66.830000000000000	67.2016	0.446453	3	53.4646	0.0427192	86.3659	3	1.17072	65.8528	2	20.6384	0.916824	29.3801	3.31947	54.2548	2	241.22	1.1947	0.00793693	53.4646	0.759452	1.53539	0.0590128	0.366905	0.0162991	0.522313	149.306	99.9155	61.8672	52.0493	14.1294	23.9025	10.5314	170.337	0.126696	28.1373	937.504	9.10565	418.959	1.97571	3.56855	374.205	5.87631	2656.2
normal weight	3	2	<= 30	<= 33.330000000000000	84.6039	0	1	79.4417	0.0702132	158.792	4	5.42312	305.051	3	0	0	0	0	0	1	469.096	1.50407	0	79.4417	1.24823	2.82298	0	0	0	0	186.31	65.6591	93.7819	88.1149	29.1625	34.9423	17.6277	311.037	0.197028	26.8901	1017	12.0273	441.822	2.1189	4.11446	385.682	6.0768	3859.89
normal weight	4	2	36+	33.330000000000000 - 66.830000000000000	85.754	0	1	127.981	0.0498954	116.897	3	0.0818127	4.60197	1	5.33195	0	9.14048	0.0464581	14.5189	2	232.856	1.52452	0	127.981	0.887029	2.07818	0.000825921	0.0947902	0	0.162497	253.874	96.2833	95.6941	85.9393	21.5838	37.9896	21.9212	256.383	0.0296593	38.0214	842.241	14.5728	639.908	2.53139	5.37689	504.397	11.4406	4019.44
normal weight	3	3	<= 30	<= 33.330000000000000	68.8597	0.543209	3	36.0871	0.0877183	180.994	4	3.97924	223.832	2	17.1384	0	29.3801	0	46.5185	2	375.841	1.22417	0.00965704	36.0871	1.55944	3.21767	0	0.304683	0	0.522313	162.578	75.1758	83.8836	81.9367	26.9109	34.7766	14.8048	323.836	0.214518	18.9708	947.38	9.73552	470.29	1.86829	4.32125	282.771	5.47897	3392.89
normal weight	3	1	31 - 35	33.330000000000000 - 66.830000000000000	31.3421	0	1	0	0.00978051	15.1975	1	0.85745	48.2316	2	5.33195	0	9.14048	0	14.4724	2	94.0461	0.557194	0	0	0.173876	0.270177	0	0.0947902	0	0.162497	181.432	122.242	102.54	98.0909	29.131	42.8837	18.8806	447.543	0.14733	30.9445	1254.48	14.5531	776.383	3.32932	10.1304	547.536	12.3075	4496.61
normal weight	1	3	<= 30	<= 33.330000000000000	26.616	0.446453	3	69.0934	0.0709693	138.008	4	2.42223	136.251	2	0	0	0	0	0	1	232.406	0.473174	0.00793693	69.0934	1.26168	2.45348	0	0	0	0	111.238	47.2202	68.3486	47.0696	16.0934	18.8433	8.78226	245.583	0.126136	13.4054	628.133	6.78899	233.044	1.43639	3.1286	173.255	5.65181	2016.68
normal weight	4	2	31 - 35	<= 33.330000000000000	94.712	0	1	113.752	0.0411127	102.799	3	1.78041	100.148	2	8.83195	0.916824	9.14048	3.31947	22.2087	2	330.82	1.68377	0	113.752	0.730892	1.82754	0.0590128	0.157012	0.0162991	0.162497	260.2	140.727	81.0962	82.953	19.1501	38.7801	18.447	171.737	0.0927699	40.3695	755.509	14.028	418.894	2.67198	1.83622	583.346	1.60705	3516.95
normal weight	1	2	<= 30	<= 33.330000000000000	20.1316	0	1	8.36728	0.0442204	128.61	3	0.0296259	1.66646	1	17.1384	0	29.3801	0.0464581	46.565	2	76.7303	0.357895	0	8.36728	0.78614	2.2864	0.000825921	0.304683	0	0.522313	90.3267	51.9942	25.6794	25.9514	8.38613	10.44	5.52645	29.8765	0.0264093	12.6272	536.114	4.96047	261.264	0.855525	1.83776	173.177	3.19419	1006.84
normal weight	4	3	31 - 35	33.330000000000000 - 66.830000000000000	56.4359	0	1	103.656	0.106839	206.787	5	1.32965	74.793	2	0	0	0	0.0464581	0.0464581	2	234.932	1.0033	0	103.656	1.89936	3.67622	0.000825921	0	0	0	263.646	146.061	91.869	83.4862	27.5384	33.5882	16.5456	551.657	0.115252	37.9882	1169.91	14.0602	454.963	3.14529	4.62583	531.148	10.0319	3107.59
normal weight	5	3	36+	<= 33.330000000000000	53.5016	0.138896	2	39.0473	0.101952	200.467	5	2.2148	124.583	2	0	0	0	0	0	1	217.27	0.951139	0.00246927	39.0473	1.81249	3.56386	0	0	0	0	340.354	184.126	92.6334	119.31	35.0204	52.0685	27.1311	231.092	0.130504	50.0903	1348.77	17.387	565.942	3.92383	4.60046	623.341	8.44043	4053.14
normal weight	3	2	36+	33.330000000000000 - 66.830000000000000	66.8373	0	1	42.1682	0.0878931	260.984	4	0	0	1	39.9896	0	68.5536	0.696871	109.24	3	218.246	1.18822	0	42.1682	1.56254	4.63972	0.0123888	0.710926	0	1.21873	259.216	88.1017	50.8493	53.8077	10.3737	22.5166	18.1357	21.0659	0.00213913	42.6696	591.889	16.8333	769.773	3.02526	2.17415	623.17	0.356035	2790.17
normal weight	4	3	31 - 35	<= 33.330000000000000	82.942	0.446453	3	249.433	0.10091	260.806	5	2.2946	129.071	2	8.83195	0.916824	9.14048	3.31947	22.2087	2	484.102	1.47452	0.00793693	249.433	1.79395	4.63656	0.0590128	0.157012	0.0162991	0.162497	322.151	195.395	67.5654	59.1437	18.4556	24.4302	12.106	158.698	0.0734405	43.9612	859.438	11.4315	415.743	2.44516	2.03918	499.029	3.02884	2393.62
normal weight	4	2	36+	66.830000000000000+	59.73	0.446453	3	38.7303	0.0979302	239.88	5	1.24796	71.1337	2	0	0	0	0	0	1	170.04	1.04789	0.0078325	38.7303	1.71807	4.20843	0	0	0	0	253.727	140.233	87.4605	91.4508	24.6274	37.1674	24.575	245.477	0.0727229	38.6054	1207.8	14.7969	869.255	3.08464	4.04809	543.427	6.88699	3014.09
normal weight	1	1	31 - 35	33.330000000000000 - 66.830000000000000	18.0061	0.543209	3	63.847	0.041647	96.4736	3	2.14421	120.612	2	0	0	0	0.0464581	0.0464581	2	203.054	0.320109	0.00965704	63.847	0.74039	1.71509	0.000825921	0	0	0	106.401	45.7593	44.9966	36.4765	11.2968	13.9921	10.1127	124.03	0.0930618	14.2367	678.818	5.86309	297.791	0.998593	2.52825	179.298	3.72545	1676.1
normal weight	4	1	31 - 35	33.330000000000000 - 66.830000000000000	25.1675	0	1	35.6573	0.0559463	161.836	3	1.34259	75.5208	2	0	0	0	0	0	1	136.346	0.447423	0	35.6573	0.9946	2.87708	0	0	0	0	255.297	154.445	79.7142	80.5937	17.6713	32.7498	26.0062	206.191	0.0709172	55.1559	823.084	15.5386	592.177	3.53477	2.98063	678.482	2.35224	3731.77
normal weight	4	1	36+	33.330000000000000 - 66.830000000000000	139.164	0	1	59.2287	0.0263684	73.1615	2	0.0296259	1.66646	1	0	0	0	0.14933	0.14933	2	200.209	2.47403	0	59.2287	0.468772	1.30065	0.00265475	0	0	0	275.033	161.818	82.0014	95.4748	30.1489	37.2423	22.0466	198.635	0.025477	35.8061	1255.71	13.2797	645.711	2.5944	4.22295	445.48	9.1407	2905.16
normal weight	1	1	<= 30	<= 33.330000000000000	8.07541	0.138896	2	0	0.00911357	18.2271	1	1.49577	84.1368	2	0	0	0	0	0	1	92.3511	0.143563	0.00246927	0	0.162019	0.324038	0	0	0	0	47.2476	22.1605	31.1772	18.6667	5.37597	8.01575	4.08766	107.769	0.0534649	6.31961	370.99	3.29155	113.213	0.684324	3.28865	120.317	4.17616	1114.6
normal weight	4	3	36+	33.330000000000000 - 66.830000000000000	135.534	0	1	268.848	0.0176867	52.7009	2	0	0	1	17.1384	0	29.3801	0.14933	46.6678	2	451.05	2.4095	0	268.848	0.314431	0.936905	0.00265475	0.304683	0	0.522313	364.478	209.199	87.9218	50.0233	8.11855	20.0046	17.9963	6.60489	0.00109412	84.895	1200.05	24.6856	882.499	3.81013	1.65614	1072.51	2.4583	4234.44
normal weight	4	1	36+	33.330000000000000 - 66.830000000000000	8.6602	0.446453	3	151.815	0.0409938	95.2642	3	0.713816	41.5084	2	0	0	0	0.14933	0.14933	2	202.58	0.148929	0.0076776	151.815	0.704966	1.63825	0.00256801	0	0	0	263.64	124.084	93.2748	124.244	27.4479	58.013	30.001	599.192	0.0870676	50.7343	816.417	18.1628	652.306	3.10371	5.71833	588.21	5.74934	4451.42
normal weight	5	3	31 - 35	66.830000000000000+	254.214	0	1	268.848	0.257228	523.605	6	3.98213	223.995	2	52.5	13.7524	0	51.5342	117.787	3	864.843	4.51936	0	268.848	4.57294	9.30853	0.916164	0.933333	0.244486	0	447.211	208.654	165.576	95.7337	24.6068	39.4479	25.5138	439.061	0.294636	70.5027	2251.8	26.4889	815.584	6.01411	7.68491	885.678	3.88062	6095.16
normal weight	3	2	31 - 35	<= 33.330000000000000	44.4387	0.138896	2	42.5678	0.0855046	176.681	4	2.30425	129.614	2	5.33195	0	9.14048	0	14.4724	2	231.232	0.790021	0.00246927	42.5678	1.52008	3.14099	0	0.0947902	0	0.162497	197.913	96.1879	94.066	79.567	18.7598	35.6081	20.7739	344.43	0.0947951	32.8525	755.591	12.6865	520.453	2.82339	5.08775	456.825	7.32912	3952.54
normal weight	4	1	31 - 35	<= 33.330000000000000	68.2424	0	1	47.7134	0.0161881	44.7574	1	1.92718	108.404	2	0	0	0	0	0	1	224.36	1.2132	0	47.7134	0.287789	0.795687	0	0	0	0	185.278	94.1267	97.9583	103.43	35.2744	39.7893	22.552	267.497	0.177077	27.8227	1255.24	12.3551	628.443	2.29448	6.93755	427.17	11.464	3353.63
normal weight	4	3	36+	33.330000000000000 - 66.830000000000000	65.0643	0	1	131.102	0.19985	344.272	6	0.411263	23.1336	1	3.5	0.916824	0	3.66791	8.08473	2	227.385	1.1567	0	131.102	3.55289	6.1204	0.0652072	0.0622222	0.0162991	0	305.485	135.812	114.026	83.7955	33.0251	30.2068	15.8359	307.562	0.0644498	30.4142	1951.92	13.4577	649.394	2.83213	7.67454	404.356	20.0283	3352.78
normal weight	2	1	<= 30	33.330000000000000 - 66.830000000000000	8.08601	0	1	4.04841	0.0174969	52.1313	2	0	0	1	0	0	0	0.0464581	0.0464581	2	12.1809	0.143751	0	4.04841	0.311055	0.926778	0.000825921	0	0	0	129.549	77.0079	92.2349	59.9568	15.8126	27.317	12.8096	286.989	0.060477	21.0278	1085.8	8.67169	368.001	2.51492	5.85311	332.137	11.4738	3068.47
normal weight	1	2	36+	33.330000000000000 - 66.830000000000000	77.0702	0	1	87.0982	0.0217122	62.6602	2	0	0	1	8.83195	0.916824	9.14048	3.36593	22.2552	2	186.424	1.37014	0	87.0982	0.385995	1.11396	0.0598387	0.157012	0.0162991	0.162497	185.762	95.6065	44.2357	37.8481	11.8559	13.6574	9.64122	127.36	0.0258566	26.136	789.386	8.56759	341.963	1.2071	1.8168	284.409	2.57925	1840.6
normal weight	2	1	31 - 35	33.330000000000000 - 66.830000000000000	49.2994	0.138896	2	27.4549	0.0416385	85.7506	3	1.17399	66.0369	2	0	0	0	0.14933	0.14933	2	143.079	0.876433	0.00246927	27.4549	0.74024	1.52446	0.00265475	0	0	0	188.897	94.3444	64.4258	51.1538	16.1245	20.2809	10.7177	260.087	0.146438	25.089	729.148	9.77899	376.571	2.01346	4.32852	309.723	4.14377	2631.4
normal weight	2	1	36+	33.330000000000000 - 66.830000000000000	26.0735	0	1	30.3631	0.00137131	4.11393	1	0.266762	15.0054	1	0	0	0	0	0	1	71.4419	0.463529	0	30.3631	0.0243788	0.0731365	0	0	0	0	132.725	39.4328	58.0735	58.5224	8.97018	27.9493	17.9478	178.958	0.0340834	26.3595	451.075	8.79366	407.793	1.78553	2.47973	290.74	4.88101	3377.98
normal weight	1	1	<= 30	66.830000000000000+	2.09427	0	1	0	0	0	1	0	0	1	0	0	0	0	0	1	2.09427	0.0395145	0	0	0	0	0	0	0	0	58.4552	44.9126	12.4169	20.1154	2.87722	10.9204	5.61222	0.0853896	8.89641e-05	17.2179	284.867	5.26218	190.831	0.879385	0.00220714	344.158	0.0202147	1183.63
normal weight	2	1	36+	33.330000000000000 - 66.830000000000000	27.7311	0	1	23.0441	0.000874721	1.69275	1	0.820787	47.6056	2	0	0	0	0.14933	0.14933	2	98.5302	0.478123	0	23.0441	0.0150814	0.0291854	0.00257465	0	0	0	156.471	71.9545	76.2234	62.0562	12.4904	29.861	15.9429	229.899	0.105978	33.0527	623.388	13.2455	435.237	2.74033	5.17246	490.342	9.79032	3129.71
normal weight	1	3	31 - 35	33.330000000000000 - 66.830000000000000	44.6728	0	1	24.5009	0.0356422	80.7739	3	1.24615	74.7691	2	199.948	0	342.768	0	542.716	3	686.659	0.744547	0	24.5009	0.594037	1.34623	0	3.33247	0	5.7128	103.015	28.5525	66.7357	47.4781	11.6338	21.1625	11.2686	355.116	0.158832	15.1449	468.311	8.6139	429.073	1.80382	5.09108	286.269	6.23731	2466.01
normal weight	5	3	<= 30	33.330000000000000 - 66.830000000000000	288.29	4.07407	3	366.466	0.134519	279.408	5	4.66302	279.781	3	0	0	0	0	0	1	938.611	4.80483	0.0679011	366.466	2.24199	4.65679	0	0	0	0	295.379	90.4052	141.665	121.169	37.3805	48.5119	28.7499	520.784	0.43957	49.1887	1753.6	18.3353	604.342	3.07503	4.06032	672.748	4.09413	6981.95
normal weight	5	3	<= 30	<= 33.330000000000000	155.384	1.44603	3	92.8623	0.367498	891.493	6	6.76687	380.637	3	26.25	6.87618	0	24.9425	58.0687	2	688.398	2.76238	0.0257073	92.8623	6.5333	15.8488	0.443422	0.466667	0.122243	0	317.005	124.44	145.436	126.023	45.3993	50.0512	25.1118	394.488	0.430713	40.8781	1718.59	16.9358	515.764	3.10914	8.58017	497.416	8.51428	6137.32
normal weight	4	2	36+	33.330000000000000 - 66.830000000000000	89.0321	0	1	206.996	0.125862	282.875	5	1.81329	101.998	2	0	0	0	0.14933	0.14933	2	398.175	1.58279	0	206.996	2.23755	5.02889	0.00265475	0	0	0	232.702	73.1859	94.0059	77.5636	20.906	30.9305	21.8624	296.752	0.0361441	34.2989	739.548	14.1706	457.508	2.25661	3.67397	406.337	6.53995	3708.76
normal weight	3	3	<= 30	33.330000000000000 - 66.830000000000000	130.464	0	1	53.1271	0.0718052	111.228	4	0.363938	20.4715	1	5.33195	0	9.14048	0	14.4724	2	218.535	2.31936	0	53.1271	1.27654	1.97739	0	0.0947902	0	0.162497	178.831	66.6569	106.134	80.938	27.3187	32.4957	16.6353	480.611	0.125545	20.0745	1393.91	9.45401	508.913	2.41009	4.96955	297.846	9.42529	3471.22
normal weight	3	3	<= 30	<= 33.330000000000000	21.7211	0	1	50.3165	0.0520847	118.956	3	4.49351	252.76	3	0	0	0	0	0	1	324.798	0.386153	0	50.3165	0.925949	2.11477	0	0	0	0	226.032	101.172	81.7927	78.0826	23.8545	31.3837	18.0393	267.543	0.19487	21.9783	708.476	11.1115	383.777	2.14125	3.96261	361.288	5.09718	2887.66
normal weight	1	2	<= 30	33.330000000000000 - 66.830000000000000	27.4278	0	1	8.36728	0.0199875	53.4224	2	0.144501	8.12817	1	0	0	0	0.348436	0.348436	2	44.2717	0.487605	0	8.36728	0.355334	0.949732	0.00619441	0	0	0	143.395	68.4795	27.7793	35.0434	9.37526	14.5285	9.60508	26.6031	0.0656534	20.9794	483.265	7.38017	285.569	1.55557	1.27553	266.577	0.847007	1598.35
normal weight	5	3	31 - 35	<= 33.330000000000000	93.4288	0.138896	2	62.0914	0.18079	429.678	6	0.82381	46.3393	2	17.1384	0	29.3801	0.696871	47.2154	2	249.214	1.66096	0.00246927	62.0914	3.21404	7.63872	0.0123888	0.304683	0	0.522313	471.353	241.118	107.255	120.777	41.0716	47.6104	29.2953	234.676	0.246389	62.9737	1615.79	20.9733	785.392	5.08189	4.72585	777.065	7.33487	4655.33
normal weight	3	1	36+	33.330000000000000 - 66.830000000000000	10.7471	0.138896	2	3.12087	0.0177426	44.8945	2	0.99447	55.939	2	0	0	0	0	0	1	69.9458	0.191059	0.00246927	3.12087	0.315424	0.798125	0	0	0	0	117.516	80.2412	137.171	94.1918	18.0565	44.3077	24.806	631.015	0.106909	33.6656	736.369	13.9895	520.411	3.88462	10.0565	528.996	20.8436	3658.53
normal weight	5	3	<= 30	33.330000000000000 - 66.830000000000000	35.006	0	1	50.3165	0.271189	469.401	6	4.04779	227.688	2	0	0	0	3.13592	3.13592	2	316.147	0.622329	0	50.3165	4.82115	8.34491	0.0557497	0	0	0	489.975	244.195	131.727	105.873	31.2346	41.1602	29.7842	236.131	0.257465	55.6728	2216.45	29.1075	973.326	5.21035	13.728	833.374	20.9329	3175.64
normal weight	4	3	31 - 35	<= 33.330000000000000	53.1782	0	1	8.36728	0.232541	440.801	6	5.62979	316.676	3	11.25	2.94693	0	11.2173	25.4142	2	403.636	0.945391	0	8.36728	4.13406	7.83647	0.199418	0.2	0.05239	0	324.339	176.92	105.21	98.1772	38.1957	35.9783	19.0045	270.95	0.147003	39.4818	2264.72	15.4609	510.909	2.74093	7.54035	518.061	17.5388	3841.91
normal weight	2	3	31 - 35	66.830000000000000+	41.9788	0	1	23.5721	0.0645053	102.479	4	0	0	1	0	0	0	0.348436	0.348436	2	65.8993	0.74629	0	23.5721	1.14676	1.82184	0.00619441	0	0	0	206.384	105.142	59.2974	58.84	14.012	23.8317	19.3775	128.987	0.0249967	36.0035	788	13.8022	591.268	2.28264	2.06396	566.145	4.85005	2559.8
normal weight	3	1	<= 30	33.330000000000000 - 66.830000000000000	59.282	0	1	101.667	0.00368317	6.87111	1	0.0238894	1.34378	1	5.33195	0	9.14048	0.0464581	14.5189	2	176.811	1.0539	0	101.667	0.0654785	0.122153	0.000825921	0.0947902	0	0.162497	240.999	112.348	68.1402	55.4509	19.0059	21.3855	10.9473	169.791	0.0247881	26.6518	1085.47	8.30242	535.451	2.06379	3.80663	329.975	8.84752	2355.07
normal weight	1	1	36+	33.330000000000000 - 66.830000000000000	45.5087	0	1	15.5366	0.0334969	78.7979	2	0	0	1	0	0	0	0.0464581	0.0464581	2	61.0917	0.809043	0	15.5366	0.5955	1.40085	0.000825921	0	0	0	138.735	57.5005	31.6272	39.2317	7.7792	17.8652	12.6784	12.5471	0.00158584	29.6133	365.728	9.70916	297.189	1.48594	0.318288	408.448	0.141825	1809.19
normal weight	4	3	31 - 35	33.330000000000000 - 66.830000000000000	103.852	0	1	11.4881	0.148344	304.659	5	4.26798	240.074	3	0	0	0	0.14933	0.14933	2	355.563	1.84625	0	11.4881	2.63723	5.41616	0.00265475	0	0	0	235.88	99.4866	94.0921	100.352	28.3259	42.3827	24.9126	452.368	0.101019	36.9345	839.004	14.4726	440.465	3.27379	4.1506	474.18	6.98505	4297.17
normal weight	5	3	31 - 35	<= 33.330000000000000	163.581	1.74603	3	52.06	0.2104	438.645	6	8.56056	481.531	3	11.25	2.94693	0	11.3666	25.5635	2	724.482	2.90811	0.0310405	52.06	3.74045	7.79814	0.202073	0.2	0.05239	0	364.863	144.72	155.954	137.297	49.7617	52.4813	28.6774	510.999	0.446886	40.6911	2005.84	20.4194	759.112	4.06175	12.0345	593.622	13.958	6305.38
normal weight	5	3	31 - 35	<= 33.330000000000000	75.863	0	1	84.4496	0.0904329	230.553	4	3.92903	221.008	2	43.3884	6.87618	29.3801	26.6382	106.283	3	487.603	1.34867	0	84.4496	1.6077	4.09872	0.473568	0.771349	0.122243	0.522313	355.249	151.401	105.981	93.8614	29.5653	39.0504	20.6389	281.669	0.177741	41.358	1614.25	21.3228	572.183	4.08522	8.03293	683.596	9.31376	4306.86
normal weight	2	3	<= 30	33.330000000000000 - 66.830000000000000	44.7384	0	1	46.8136	0.118864	269.384	5	0.700262	39.3897	1	0	0	0	0	0	1	130.942	0.795349	0	46.8136	2.11314	4.78904	0	0	0	0	172.986	83.705	57.1874	61.674	21.5837	24.8917	13.2179	265.827	0.0661826	16.1173	626.423	8.24568	295.705	1.22309	3.08082	219.938	5.23121	2500.27
normal weight	2	3	31 - 35	33.330000000000000 - 66.830000000000000	33.4873	0.138896	2	53.0076	0.115202	216.633	5	0.297674	16.7442	1	5.33195	0	9.14048	0.547542	15.02	2	118.398	0.595331	0.00246927	53.0076	2.04803	3.85125	0.00973407	0.0947902	0	0.162497	205.307	95.414	63.6076	48.8966	18.5319	18.1855	9.36049	170.092	0.0687684	23.4376	1133.8	10.2973	493.364	2.10138	3.96224	321.842	7.10797	2234.61
normal weight	5	1	36+	66.830000000000000+	122.186	0	1	160.183	0.0689254	137.846	4	0	0	1	0	0	0	0.0464581	0.0464581	2	282.415	2.17219	0	160.183	1.22534	2.45059	0.000825921	0	0	0	360.507	148.916	86.8317	112.562	18.9272	51.3161	37.552	23.8406	0.00145338	81.7836	803.302	25.4662	799.692	3.94175	0.388353	977.13	0.197984	5074.16
normal weight	4	2	31 - 35	33.330000000000000 - 66.830000000000000	77.3041	0	1	59.9181	0.130967	293.583	5	2.44047	137.276	2	11.25	2.94693	0	10.7162	24.9131	2	299.412	1.3743	0	59.9181	2.32831	5.21926	0.19051	0.2	0.05239	0	250.116	139.884	96.5777	94.7617	33.8787	36.7604	18.4342	323.634	0.11049	33.0446	1525.57	12.0402	664.458	2.87446	5.19643	466.384	10.6524	3907.97
normal weight	4	2	31 - 35	33.330000000000000 - 66.830000000000000	138.139	0	1	117.033	0.0201106	41.7857	2	1.12686	65.527	2	3.5	0.916824	0	3.66791	8.08473	2	328.783	2.37557	0	117.033	0.345839	0.718585	0.0630766	0.0601892	0.0157665	0	272.31	140.75	104.515	87.8254	32.751	31.3626	19.1086	347.032	0.142172	32.1626	1284.94	13.2817	613.033	2.58168	5.54399	386.115	5.07442	3145.49
normal weight	2	2	36+	33.330000000000000 - 66.830000000000000	60.0761	0	1	62.1369	0.0496301	127.198	3	0	0	1	0	0	0	0.14933	0.14933	2	122.362	1.06802	0	62.1369	0.882312	2.26129	0.00265475	0	0	0	181.381	56.8566	39.3561	51.7693	9.56435	24.7019	16.4918	3.43951	0.00556984	37.3813	465.886	11.2668	380.489	2.00393	0.657316	413.334	0.59016	2716.77
normal weight	4	3	<= 30	33.330000000000000 - 66.830000000000000	147.181	0	1	175.713	0.0462274	87.329	3	0.358261	20.1522	1	0	0	0	0.348436	0.348436	2	343.394	2.61654	0	175.713	0.821821	1.55251	0.00619441	0	0	0	235.395	62.6451	95.7462	88.959	26.9564	34.0346	23.9382	463.117	0.0737818	32.9611	1013.6	14.5462	359.658	2.35135	5.07509	494.283	5.83619	4146.58
normal weight	4	3	<= 30	66.830000000000000+	32.9309	0	1	40.7114	0.442936	1008.74	6	0.00573655	0.322681	1	0	0	0	0.0464581	0.0464581	2	74.0114	0.585438	0	40.7114	7.87442	17.9332	0.000825921	0	0	0	382.94	243.897	43.2377	67.5194	28.5108	25.6528	16.4617	78.5729	0.0149554	36.1664	742.472	12.1288	618.745	2.41855	1.42319	365.057	1.75037	2080.32
normal weight	4	3	31 - 35	33.330000000000000 - 66.830000000000000	219.944	0	1	271.451	0.440101	1267.43	6	1.525	85.7814	2	0	0	0	0.696871	0.696871	2	577.873	3.91012	0	271.451	7.82402	22.5321	0.0123888	0	0	0	248.003	49.9149	95.5354	87.2837	18.7085	29.666	29.1293	241.382	0.017416	36.7967	598.586	19.5585	401.773	3.46168	6.82485	521.656	1.36139	4272.78
normal weight	5	2	36+	33.330000000000000 - 66.830000000000000	79.6961	0	1	66.112	0.108294	306.004	5	0.0952262	5.35647	1	0	0	0	0.547542	0.547542	2	151.712	1.41682	0	66.112	1.92522	5.44008	0.00973407	0	0	0	358.605	123.984	94.7528	112.177	28.7637	46.3577	31.3837	391.553	0.0345388	52.0552	1149.45	21.2446	807.972	3.64951	4.01986	720.916	5.11438	4277.37
normal weight	4	3	36+	33.330000000000000 - 66.830000000000000	57.5961	0	1	35.6573	0.1256	237.207	5	1.02525	57.6705	2	3.5	0.916824	0	3.4688	7.88562	2	158.81	1.02393	0	35.6573	2.23289	4.21701	0.0616676	0.0622222	0.0162991	0	268.922	134.047	108.473	85.9247	35.1389	30.6838	15.6113	331.051	0.118255	26.2929	1840.12	11.6778	610.01	2.31782	7.82555	382.944	18.1069	3655.71
normal weight	3	1	31 - 35	<= 33.330000000000000	20.2738	0	1	66.4501	0.0143874	34.3084	1	2.21044	124.337	2	0	0	0	0	0	1	211.061	0.360424	0	66.4501	0.255776	0.609927	0	0	0	0	225.298	117.198	78.4455	62.1534	16.0394	28.404	12.3671	191.197	0.162877	37.8649	852.063	13.0462	478.305	2.42164	3.44442	395.611	4.7349	3012.94
normal weight	3	1	31 - 35	33.330000000000000 - 66.830000000000000	134.317	0	1	132.649	0.000303694	0.425172	1	0.266762	15.0054	1	5.33195	0	9.14048	0.0464581	14.5189	2	296.49	2.38786	0	132.649	0.00539901	0.00755861	0.000825921	0.0947902	0	0.162497	198.382	86.1388	98.5438	88.0637	20.2334	36.9393	25.5166	989.141	0.137332	37.4228	746.326	15.637	580.149	2.93188	5.24134	541.792	9.56869	3667.04
normal weight	2	3	<= 30	33.330000000000000 - 66.830000000000000	48.9194	0.543209	3	41.8512	0.124561	263.902	5	3.35682	188.821	2	20.6384	0.916824	29.3801	3.4688	54.4041	2	334.539	0.869678	0.00965704	41.8512	2.21443	4.69159	0.0616676	0.366905	0.0162991	0.522313	148.425	59.1238	84.2025	65.6723	21.3184	25.8173	14.8159	380.406	0.16094	19.4378	883.853	9.20201	362.183	2.09654	5.02039	302.606	7.36064	3153.56
normal weight	5	3	<= 30	<= 33.330000000000000	212.387	5.80683	3	19.5236	0.225893	462.559	6	10.167	571.897	3	0	0	0	0	0	1	809.614	3.77576	0.103233	19.5236	4.01587	8.22328	0	0	0	0	315.212	129.979	136.371	153.362	50.4538	62.9227	33.8954	653.615	0.304474	27.6413	1696.19	15.1709	520.775	3.19216	7.86784	426.607	8.89085	5741.07
normal weight	4	2	36+	66.830000000000000+	42.3851	0	1	23.0441	0.0667618	150.249	4	0.482906	27.1635	1	0	0	0	0.348436	0.348436	2	92.9411	0.753513	0	23.0441	1.18688	2.67108	0.00619441	0	0	0	223.791	129.403	83.4362	96.3306	19.3877	44.3891	25.8697	262.225	0.0444043	46.5497	1051.3	16.5029	602.78	3.10252	4.00088	629.725	6.80829	3472.91
normal weight	4	1	36+	66.830000000000000+	2.63158	0	1	30.3631	0	0	1	0.0161532	0.908617	1	0	0	0	0	0	1	33.9032	0.0467836	0	30.3631	0	0	0	0	0	0	265.013	137.415	88.8852	107.623	15.4004	50.5234	36.9713	113.853	0.0276634	65.957	800.838	20.0263	729.211	4.31498	1.08646	910.493	1.28327	3729.65
normal weight	4	2	36+	33.330000000000000 - 66.830000000000000	127.945	1.74603	3	146.586	0.0806654	175.335	4	3.03441	170.686	2	5.33195	0	9.14048	0.14933	14.6218	2	461.585	2.27457	0.0310405	146.586	1.43405	3.11707	0.00265475	0.0947902	0	0.162497	260.841	100.447	126.764	109.503	35.5806	43.6819	22.0818	396.312	0.203667	39.2899	1332.9	15.9843	572.946	3.03092	7.63417	545.829	9.04291	4684
normal weight	5	3	36+	33.330000000000000 - 66.830000000000000	101.488	0.543209	3	75.512	0.0702035	154.75	4	5.39419	303.423	3	5.33195	0	9.14048	0.0464581	14.5189	2	495.486	1.80424	0.00965704	75.512	1.24806	2.75112	0.000825921	0.0947902	0	0.162497	309.893	159.67	120.119	98.1165	29.674	37.8297	24.2645	352.37	0.287319	41.0036	1202.11	15.9156	607.986	3.79554	10.8874	539.537	8.68768	4177.14
normal weight	3	1	36+	66.830000000000000+	43.7966	0.404312	2	23.0441	0.00370704	7.13134	1	0.196425	11.4516	1	0	0	0	0	0	1	78.6966	0.751229	0.00693503	23.0441	0.0635856	0.122321	0	0	0	0	252.788	170.372	67.8789	67.1688	24.5089	25.9467	11.3088	214.178	0.14313	40.9396	1319.92	10.3994	647.297	2.76711	4.62166	464.244	9.42962	2652.1
normal weight	3	3	31 - 35	<= 33.330000000000000	52.9457	0.138896	2	23.5721	0.0438146	106.879	3	4.7738	268.526	3	43.4896	0.916824	68.5536	3.36593	116.326	3	461.509	0.941258	0.00246927	23.5721	0.778925	1.90008	0.0598387	0.773149	0.0162991	1.21873	188.189	70.6468	74.5578	66.0512	17.4859	29.3863	14.4699	270.11	0.126762	21.975	720.504	9.48448	315.573	2.12305	2.96727	301.76	3.11394	3033.41
normal weight	2	3	31 - 35	33.330000000000000 - 66.830000000000000	64.1265	0	1	100.739	0.123546	236.659	5	2.05687	115.699	2	5.33195	0	9.14048	0.348436	14.8209	2	295.386	1.14003	0	100.739	2.19638	4.20727	0.00619441	0.0947902	0	0.162497	207.998	79.3144	56.5914	48.8518	14.8107	19.3923	12.1362	203.265	0.0467313	26.6865	749.573	10.1251	299.637	1.81022	2.54037	333.013	4.11207	2604.37
normal weight	4	3	31 - 35	33.330000000000000 - 66.830000000000000	130.009	0	1	117.033	0.0709175	147.78	4	3.97674	223.692	2	211.198	2.94693	342.768	10.8191	567.732	3	1038.46	2.31127	0	117.033	1.26076	2.62721	0.192339	3.75463	0.05239	6.09365	236.417	139.05	147.142	90.3055	36.7327	32.4036	14.1769	695.061	0.207596	23.2883	2422.53	11.677	691.244	2.84653	11.8392	383.234	21.9294	3394.11
normal weight	3	2	<= 30	<= 33.330000000000000	43.7236	0	1	8.36728	0.0964753	220.986	5	1.93195	108.672	2	3.5	0.916824	0	3.66791	8.08473	2	168.848	0.777308	0	8.36728	1.71512	3.92864	0.0652072	0.0622222	0.0162991	0	246.798	111.44	81.0716	78.0528	27.5743	30.5348	18.7657	256.638	0.0443375	23.6595	1525.78	11.4353	591.231	2.06568	6.22068	344.719	14.04	2994.72
normal weight	4	2	31 - 35	33.330000000000000 - 66.830000000000000	106.925	0.138896	2	127.063	0.063833	154.032	4	0.524848	29.5227	1	0	0	0	0.696871	0.696871	2	264.346	1.90088	0.00246927	127.063	1.13481	2.73834	0.0123888	0	0	0	288.353	150.098	118.484	87.9719	23.93	37.4878	22.5649	380.192	0.138821	38.6574	1734.29	15.8113	723.699	3.29673	8.57555	518.004	10.7834	3950.18
normal weight	3	2	<= 30	33.330000000000000 - 66.830000000000000	27.7087	0	1	374.388	0.0252126	49.7731	2	1.56097	87.8046	2	0	0	0	0.0464581	0.0464581	2	489.948	0.492599	0	374.388	0.448225	0.884855	0.000825921	0	0	0	194.585	48.408	91.5778	61.3322	17.2895	24.1004	15.9968	367.491	0.167061	34.2628	813.094	12.5574	418.733	2.27646	3.7611	367.499	4.86515	3602.66
normal weight	3	1	36+	33.330000000000000 - 66.830000000000000	37.511	0	1	0	0.000162148	0.227007	1	3.06003	172.127	2	0	0	0	0	0	1	209.638	0.666862	0	0	0.00288262	0.00403567	0	0	0	0	151.349	67.4012	100.089	96.3865	24.7298	46.5834	17.7602	676.115	0.25506	33.6576	778.48	15.1144	581.723	3.12688	5.25534	530.16	4.38169	4401.48
normal weight	2	3	36+	33.330000000000000 - 66.830000000000000	62.8693	0	1	151.815	0.0328692	91.368	2	2.07168	116.532	2	0	0	0	0.348436	0.348436	2	331.565	1.11768	0	151.815	0.584342	1.62432	0.00619441	0	0	0	182.045	66.3037	77.0039	57.6347	13.5416	20.5608	20.4463	151.384	0.127553	36.8412	823.43	16.1826	595.521	2.54234	4.87065	464.45	4.37538	2757.42
normal weight	3	2	36+	66.830000000000000+	64.9053	0	1	32.5364	0.0455645	118.268	3	1.01279	56.9695	2	8.83195	0.916824	9.14048	4.01634	22.9056	2	177.317	1.15387	0	32.5364	0.810035	2.10254	0.0714016	0.157012	0.0162991	0.162497	240.466	113.56	54.7796	56.561	13.0749	24.9787	16.3657	87.4935	0.0690548	45.7921	821.772	15.2349	446.315	2.5923	2.34548	562.851	2.0179	3005.36
normal weight	4	1	36+	66.830000000000000+	98.7529	0	1	273.267	0.0381203	107.912	3	0	0	1	0	0	0	0	0	1	372.02	1.89909	0	273.267	0.733082	2.07522	0	0	0	0	233.43	106.736	92.2267	97.9472	31.6406	39.6901	19.2276	267.326	0.215805	49.4905	1114.6	14.9427	582.611	3.11474	4.02511	580.099	6.2624	4368.99
normal weight	4	1	31 - 35	66.830000000000000+	18.7476	5.80683	3	13.0127	0.0895293	183.242	4	5.34851	294.168	3	0	0	0	0	0	1	331.735	0.340865	0.105579	13.0127	1.62781	3.33166	0	0	0	0	216.31	104.927	161.15	109.303	24.1642	47.6332	28.9439	830.938	0.472976	45.5165	685.613	22.9062	639.13	4.92216	15.7374	738.071	6.69531	5760.02
normal weight	4	1	31 - 35	33.330000000000000 - 66.830000000000000	77.8308	0	1	42.9302	0.0349917	81.5804	3	1.32765	74.6805	2	0	0	0	0.547542	0.547542	2	195.989	1.38366	0	42.9302	0.622074	1.45032	0.00973407	0	0	0	276.754	127.496	97.273	70.4518	20.8589	29.4062	15.9527	281.264	0.192509	45.6744	967.016	17.174	826.578	3.72355	5.25307	623.243	6.0702	3839.62
normal weight	1	1	36+	66.830000000000000+	49.7582	0	1	36.7817	0.00930994	24.9471	1	0.0238894	1.34378	1	0	0	0	0.14933	0.14933	2	88.033	0.88459	0	36.7817	0.16551	0.443504	0.00265475	0	0	0	158.305	72.1801	42.3767	50.2018	13.6589	22.1705	11.7267	178.344	0.0208006	25.9239	582.224	9.14803	334.758	1.79003	2.9593	370.289	3.2219	2184.19
normal weight	1	1	36+	33.330000000000000 - 66.830000000000000	10.2418	0	1	63.3293	0	0	1	0	0	1	0	0	0	0	0	1	73.5711	0.176127	0	63.3293	0	0	0	0	0	0	141.92	75.1822	32.5253	51.6767	7.59517	26.1535	16.3429	2.72098	0	34.2073	460.462	10.439	537.56	1.74844	0.0432108	422.957	0.054474	2423.01
normal weight	2	3	31 - 35	33.330000000000000 - 66.830000000000000	37.7879	0.543209	3	50.8342	0.0295923	73.8589	2	0.622221	34.2222	1	3.5	0.916824	0	3.31947	7.73629	2	131.124	0.687053	0.00987652	50.8342	0.538041	1.34289	0.060354	0.0636364	0.0166695	0	123.711	54.9995	78.3002	79.3808	14.766	33.9443	25.3316	262.596	0.0932268	22.5803	987.163	10.5477	564.913	1.82363	3.51411	301.536	5.06703	2593.01
normal weight	5	3	31 - 35	33.330000000000000 - 66.830000000000000	91.7448	0	1	107.539	0.150276	342.113	6	7.27659	423.134	3	41.25	10.8054	0	39.8192	91.8746	2	714.292	1.57773	0	107.539	2.58428	5.88328	0.684767	0.709372	0.18582	0	318.893	162.168	142.674	96.8388	25.6404	43.778	21.1897	364.851	0.410201	57.0293	1873.83	20.5119	712.037	4.57242	7.98391	761.863	9.14136	5596.82
normal weight	1	2	31 - 35	33.330000000000000 - 66.830000000000000	27.9003	0	1	31.4114	0.0348113	103.279	3	0	0	1	0	0	0	0.348436	0.348436	2	59.6601	0.496006	0	31.4114	0.618868	1.83607	0.00619441	0	0	0	138.4	41.7092	32.0223	39.7389	6.81404	17.8482	12.4016	17.3961	0.00358439	25.4526	305.442	9.858	289.243	1.69601	1.07727	337.443	0.320741	1736.22
normal weight	5	3	36+	66.830000000000000+	45.6283	0	1	81.1973	0.120205	196.735	5	0.702934	30.9994	1	3.5	0.916824	0	3.31947	7.73629	2	165.561	1.03465	0	81.1973	2.72573	4.46111	0.0752714	0.0793651	0.0207897	0	421.477	197.145	139.78	144.973	30.9818	67.2227	34.8661	807.987	0.189749	80.3401	2129.89	28.9113	906.372	4.97888	10.4924	1046.29	11.8644	6001.67
normal weight	1	2	31 - 35	66.830000000000000+	39.0909	0	1	21.38	0.0741023	173.903	4	1.35123	76.0067	2	0	0	0	0.14933	0.14933	2	136.627	0.694949	0	21.38	1.31737	3.0916	0.00265475	0	0	0	110.535	47.8712	54.2543	48.0763	13.9175	19.5693	11.9239	219.2	0.0883093	16.1209	569.798	7.71464	251.603	1.33898	2.71742	237.889	4.35911	2104.93
normal weight	1	3	<= 30	66.830000000000000+	10.4534	0	1	13.0127	0.00121002	3.42261	1	0.291683	16.0426	1	0	0	0	0.0464581	0.0464581	2	39.5552	0.190062	0	13.0127	0.0220003	0.0622293	0.000844692	0	0	0	56.4971	5.94308	28.3557	22.5459	5.18796	10.1202	5.63707	239.864	0.0530195	6.41811	197.205	4.19402	89.1987	0.733648	2.94088	112.803	2.6764	1186.32
normal weight	2	1	31 - 35	33.330000000000000 - 66.830000000000000	59.1952	0	1	53.4374	0.0279097	61.3982	2	0.73591	47.8341	2	0	0	0	0.0464581	0.0464581	2	160.513	0.910695	0	53.4374	0.42938	0.944588	0.00071474	0	0	0	147.816	85.4919	81.2348	65.8533	28.0834	23.1824	11.9561	239.054	0.0378205	11.3246	1739.51	6.42922	519.042	1.39883	7.33192	244.239	16.6965	2322.76
normal weight	2	1	36+	66.830000000000000+	37.0385	0	1	15.6159	0.00697036	20.4252	1	0	0	1	0	0	0	0	0	1	52.6544	0.636948	0	15.6159	0.119869	0.35125	0	0	0	0	174.216	91.9432	40.3784	55.4808	11.7296	24.3383	16.0007	27.2063	0.027922	36.2315	625.12	11.4201	591.371	1.74939	0.582426	400.265	0.833896	2127.71
normal weight	1	2	<= 30	33.330000000000000 - 66.830000000000000	11.7553	0	1	2.60315	0.00700808	11.526	1	1.15145	77.1473	2	0	0	0	0	0	1	91.5058	0.175453	0	2.60315	0.104598	0.17203	0	0	0	0	43.8248	16.5608	21.8684	16.2482	4.15919	6.63264	4.29511	87.9111	0.0301656	5.80727	97.2846	2.39929	62.5353	0.516948	1.00776	68.9985	1.66443	812.498
normal weight	1	1	<= 30	33.330000000000000 - 66.830000000000000	36.6904	0	1	31.4114	0.0561452	132.33	3	0.68787	42.6479	2	3.5	0.916824	0	3.36593	7.78275	2	118.532	0.59178	0	31.4114	0.905568	2.13436	0.0542892	0.0564516	0.0147875	0	106.207	35.7444	46.3414	38.9912	10.2653	16.1086	10.4075	148.023	0.0501977	14.672	440.039	5.99784	213.27	1.33181	2.53859	189.782	4.26322	1916.11
normal weight	1	1	36+	66.830000000000000+	53.9767	0	1	30.0581	0.0852429	247.854	4	0.0203603	1.34378	1	0	0	0	0	0	1	85.3786	0.817829	0	30.0581	1.29156	3.75536	0	0	0	0	123.399	68.0963	65.4547	55.136	12.4655	23.394	14.0919	493.57	0.0891422	31.6992	746.287	11.235	368.68	2.45738	3.75994	474.573	4.49147	2934.53
normal weight	1	1	31 - 35	33.330000000000000 - 66.830000000000000	17.0871	0	1	9.77243	0.0203293	44.0123	2	0.0262332	1.62646	1	0	0	0	0.0464581	0.0464581	2	28.5324	0.275598	0	9.77243	0.327892	0.709876	0.000749324	0	0	0	120.48	56.8944	64.7773	53.9305	15.69	23.2879	11.0555	455.723	0.0129421	21.9479	849.45	8.05303	373.774	1.84891	3.50679	357.796	6.58804	2635.77
normal weight	1	2	31 - 35	66.830000000000000+	37.1896	0	1	32.9662	0.0297339	65.6806	2	0.583896	33.866	1	0	0	0	0.0464581	0.0464581	2	104.068	0.6412	0	32.9662	0.512653	1.13242	0.000801001	0	0	0	106.195	57.7379	28.186	34.7192	10.6436	16.0082	6.49813	65.0759	0.0112389	17.0715	527.992	6.2808	267.98	1.09672	0.875319	188.995	1.02944	1806.38
normal weight	3	3	31 - 35	33.330000000000000 - 66.830000000000000	64.9501	0	1	23.5721	0.0976821	290.352	5	0	0	1	0	0	0	0.547542	0.547542	2	89.0697	1.15467	0	23.5721	1.73657	5.16181	0.00973407	0	0	0	220.932	111.398	66.0577	62.8407	11.0023	21.5793	27.83	11.4713	0.00387579	41.0587	1378.2	16.6828	564.765	2.98461	4.79763	575.624	6.1288	2516.81
normal weight	4	2	31 - 35	33.330000000000000 - 66.830000000000000	95.9592	0.850765	3	59.9181	0.0341148	70.5631	2	4.26572	209.02	2	66.3408	0.916824	107.727	3.31947	178.304	3	544.053	1.95835	0.0173625	59.9181	0.696221	1.44006	0.0677443	1.35389	0.0187107	2.19851	251.166	129.103	127.02	111.666	29.9873	44.5703	30.6248	550.508	0.320807	51.2873	1321.7	21.3934	860.67	4.05726	10.8133	786.037	7.16433	4844.26
normal weight	4	3	36+	33.330000000000000 - 66.830000000000000	184.372	0	1	366.466	0.0963948	241.539	5	0.0314426	1.66646	1	20.6384	0.916824	29.3801	3.31947	54.2548	2	606.76	3.47872	0	366.466	1.81877	4.55733	0.0626315	0.389404	0.0172986	0.554342	303.422	92.3683	74.4436	87.0535	21.0159	40.182	21.067	411.763	0.0175572	41.5965	659.287	15.9936	818.35	2.79738	2.26911	457.29	2.67037	3375.65
normal weight	5	1	36+	66.830000000000000+	25.3418	0	1	50.3165	0.041478	123.279	3	0	0	1	0	0	0	0.14933	0.14933	2	75.8077	0.4358	0	50.3165	0.713293	2.12002	0.00256801	0	0	0	501.51	242.963	86.2061	103.552	17.7738	50.7481	29.1557	15.8982	0.00594418	90.9925	923.558	23.5755	980.29	5.67414	1.24378	923.517	1.54517	5267.26
normal weight	4	3	31 - 35	66.830000000000000+	102.032	0	1	99.7734	0.0552679	151.849	3	0	0	1	0	0	0	0.0464581	0.0464581	2	201.852	2.21809	0	99.7734	1.20148	3.30106	0.00100996	0	0	0	284.025	119.61	62.6316	98.0012	23.3693	39.5132	33.8022	64.427	0.00901662	38.0711	872.218	16.0225	655.497	1.7271	2.03474	438.429	2.93732	2584.4
normal weight	2	2	36+	33.330000000000000 - 66.830000000000000	85.0083	0	1	151.815	0.015013	44.6798	1	0	0	1	39.9896	0	68.5536	0	108.543	3	345.367	1.97694	0	151.815	0.34914	1.03906	0	0.929991	0	1.59427	199.384	61.0757	47.1505	55.8335	9.26395	22.4142	21.306	7.59376	0.00177842	37.7555	541.635	13.8691	767.183	2.09771	0.420378	450.376	0.488767	2299.65
normal weight	5	2	<= 30	33.330000000000000 - 66.830000000000000	224.518	0	1	26.6929	0.144976	300.731	5	3.36653	185.159	2	17.1384	0	29.3801	0	46.5185	2	482.889	4.08215	0	26.6929	2.63593	5.46783	0	0.311607	0	0.534184	388.579	181.424	106.995	167.84	64.0509	62.3041	36.8026	580.529	0.188936	20.8307	923.452	14.4662	570.358	1.81187	5.01936	272.535	7.54962	3813.84
normal weight	5	1	31 - 35	33.330000000000000 - 66.830000000000000	22.9118	0	1	13.0127	0.0416608	123.828	3	0	0	1	0	0	0	0	0	1	35.9245	0.394012	0	13.0127	0.716437	2.12945	0	0	0	0	583.111	421.797	63.487	65.5819	10.1633	31.4298	17.9322	14.2553	0.00280505	110.845	1078.93	20.8311	934.556	7.20591	0.491067	1295.52	0.195822	2808.74
normal weight	1	2	<= 30	66.830000000000000+	23.1559	0	1	19.5236	0.0153289	32.2063	1	2.79584	131.404	2	3.5	0.916824	0	3.31947	7.73629	2	181.82	0.492678	0	19.5236	0.326147	0.68524	0.070627	0.0744681	0.0195069	0	127.016	40.2216	84.1522	43.5088	13.6095	18.1327	8.92452	366.418	0.128484	8.79789	816.437	5.98132	198.114	1.40692	6.2016	155.71	12.0857	2297.95
normal weight	4	2	36+	66.830000000000000+	92.312	0	1	160.183	0.0272102	80.491	2	0.0185432	0.908617	1	0	0	0	0.0464581	0.0464581	2	253.45	1.88392	0	160.183	0.55531	1.64267	0.000948124	0	0	0	243.343	105.867	60.3836	104.768	18.6769	53.7255	28.9495	43.5878	0.0163596	51.8954	798.152	17.8686	610.51	2.63742	1.093	565.265	1.12187	5357.91
normal weight	3	2	36+	33.330000000000000 - 66.830000000000000	55.066	1.43847	3	31.4114	0.08873	190.243	4	2.94663	212.157	2	0	0	0	0.348436	0.348436	2	300.422	0.764805	0.0199788	31.4114	1.23236	2.64226	0.00483938	0	0	0	196.215	95.2619	91.79	87.0688	30.2079	34.9156	15.988	342.186	0.213019	22.3808	1216.34	11.9206	567.812	2.52233	7.62374	378.425	11.3604	3318.8
normal weight	4	3	31 - 35	33.330000000000000 - 66.830000000000000	55.254	0	1	56.3727	0.196426	311.6	6	0.927053	52.1467	2	0	0	0	0.348436	0.348436	2	164.122	0.982294	0	56.3727	3.49201	5.53955	0.00619441	0	0	0	266.021	130.176	92.4914	103.222	31.667	42.2024	23.2609	173.506	0.0374274	32.1831	2155.85	13.7107	721.234	2.72477	5.7876	432.488	16.5418	2960.45
normal weight	3	1	36+	33.330000000000000 - 66.830000000000000	94.3693	0	1	102.894	0.0198388	34.3341	2	0.0234644	1.31987	1	0	0	0	0.14933	0.14933	2	198.733	1.67768	0	102.894	0.352691	0.610383	0.00265475	0	0	0	191.029	74.6715	72.6216	68.3423	19.7469	31.011	13.4223	253.855	0.0531273	34.5491	917.558	12.1863	396.82	2.41325	2.81207	471.298	4.00651	3659.39
normal weight	1	1	36+	<= 33.330000000000000	27.5982	0	1	31.4114	0.0333203	98.5249	2	0.267473	15.0454	1	5.33195	0	9.14048	0	14.4724	2	88.5274	0.490634	0	31.4114	0.59236	1.75155	0	0.0947902	0	0.162497	167.037	92.5572	45.0427	38.7966	8.36555	17.5019	10.3249	64.0758	0.0344942	37.4101	597.412	9.59056	410.582	2.39824	1.42037	463.293	1.91282	2263.25
normal weight	4	1	31 - 35	66.830000000000000+	51.6379	0.543209	3	25.6473	0.0606709	140.988	4	2.17388	152.171	2	5.33195	0	9.14048	0	14.4724	2	244.472	0.737685	0.00776013	25.6473	0.866727	2.01411	0	0.0761707	0	0.130578	206.311	107.236	88.5731	73.6803	15.5113	33.7795	18.9327	264.869	0.130235	55.3971	945.184	18.9753	747.081	3.90612	4.25481	831.698	2.72407	4645
normal weight	2	2	31 - 35	33.330000000000000 - 66.830000000000000	78.3461	2.3413	3	36.7817	0.0858513	183.009	4	2.45774	142.918	2	39.9896	0	68.5536	0.0464581	108.59	3	368.976	1.34731	0.0402631	36.7817	1.47638	3.14719	0.000798935	0.687697	0	1.17891	145.134	76.096	95.6917	60.9627	21.6846	23.6776	10.725	317.256	0.209616	20.229	1217.46	8.62136	326.285	2.25877	5.90881	307.39	9.00415	3245.79
normal weight	5	1	36+	33.330000000000000 - 66.830000000000000	41.7113	0	1	77.4607	0.156737	359.733	6	2.45989	126.685	2	0	0	0	0.298659	0.298659	2	246.155	0.809928	0	77.4607	3.04344	6.9851	0.00579921	0	0	0	703.486	471.036	223.196	141.432	49.2564	52.9469	31.5812	562.617	0.134066	88.4424	2655.06	23.28	1073.02	8.26012	10.4587	917.598	19.7774	5516.08
normal weight	3	2	31 - 35	33.330000000000000 - 66.830000000000000	48.8943	0.446453	3	23.5721	0.0640618	134.702	4	0.785977	44.2112	2	0	0	0	0	0	1	117.124	0.869233	0.00793693	23.5721	1.13888	2.3947	0	0	0	0	206.983	143.134	76.9267	69.6616	26.5098	27.5413	10.5627	331.883	0.0627327	26.1174	1460.29	8.36084	540.808	2.25622	5.07479	348.754	10.4466	2832.44
normal weight	3	2	<= 30	<= 33.330000000000000	48.2482	0.543209	3	2.60315	0.101566	292.119	5	2.23871	130.181	2	0	0	0	0	0	1	181.576	0.82972	0.00934151	2.60315	1.74661	5.02354	0	0	0	0	174.968	123.266	95.0869	89.3025	43.0743	27.0443	11.5971	308.701	0.281103	11.7105	1912.38	6.86965	661.018	1.64949	8.4413	268.469	15.2616	2645.96
normal weight	4	1	36+	66.830000000000000+	107.07	0	1	38.7303	0.0142059	36.1994	1	0.165424	14.7227	1	0	0	0	0	0	1	160.523	1.20303	0	38.7303	0.159617	0.406735	0	0	0	0	185.088	92.7192	91.0636	94.8186	23.0105	39.0768	28.235	497.75	0.191702	43.3114	1100.44	15.8025	733.337	2.84243	2.73393	606.746	2.86406	4487.99
normal weight	4	3	31 - 35	33.330000000000000 - 66.830000000000000	186.345	0	1	193.983	0.0447677	118.474	3	0.285201	16.0426	1	5.33195	0	9.14048	0.696871	15.1693	2	411.541	3.31281	0	193.983	0.795871	2.10621	0.0123888	0.0947902	0	0.162497	317.315	99.1073	112.553	97.98	43.0435	31.2962	21.6613	191.028	0.0947267	25.821	1647.33	15.2678	759.188	2.12931	5.50656	355.718	4.84612	4800.47
normal weight	4	2	36+	66.830000000000000+	109.584	1.43847	3	87.0982	0.076298	191.342	4	0.952051	53.5529	2	0	0	0	0.696871	0.696871	2	252.371	1.94817	0.0255728	87.0982	1.35641	3.40163	0.0123888	0	0	0	242.073	88.5191	85.1692	90.4741	26.4133	35.7063	22.7779	353.433	0.074969	39.1585	918.557	17.0525	664.732	3.04674	5.30858	559.072	7.68319	3519.68
normal weight	3	3	31 - 35	66.830000000000000+	167.687	0	1	4.04841	0.0941556	206.996	5	1.56274	87.904	2	0	0	0	0.0464581	0.0464581	2	259.685	2.98109	0	4.04841	1.67388	3.67993	0.000825921	0	0	0	161.443	96.4015	102.158	72.4755	30.641	26.0277	13.1295	245.214	0.112995	14.6362	2573.45	8.44431	535.352	1.65523	8.00393	255.414	16.1851	2958.33
normal weight	2	1	36+	33.330000000000000 - 66.830000000000000	30.2658	0	1	72.2143	0.00971156	26.0601	1	0.261737	14.7227	1	0	0	0	0	0	1	117.203	0.538059	0	72.2143	0.17265	0.463291	0	0	0	0	178.377	77.4187	69.1888	70.4219	22.5825	27.5728	16.5222	264.408	0.0407626	21.6107	854.592	8.93323	527.731	1.80698	3.1538	266.899	5.58931	2318.09
normal weight	4	1	36+	<= 33.330000000000000	75.9009	0	1	46.8131	0.000193609	0.51629	1	0.00554911	0.322681	1	5.33195	0	9.14048	0	14.4724	2	137.509	1.30526	0	46.8131	0.00332947	0.00887858	0	0.091693	0	0.157188	367.256	228.434	87.3414	62.6996	17.4488	29.5944	12.4267	59.3361	0.0867903	56.8787	2117.53	13.2868	1081.96	3.67681	6.07609	710.698	13.0275	3181.72
normal weight	5	2	<= 30	33.330000000000000 - 66.830000000000000	137.963	0.543209	3	110.631	0.117711	207.314	5	1.05834	61.5425	2	0	0	0	0.0464581	0.0464581	2	310.726	2.37254	0.00934151	110.631	2.02427	3.56516	0.000798935	0	0	0	331.551	199.025	110.64	116.578	44.9483	44.6667	19.7877	358.703	0.242465	50.8018	1934.21	16.9642	607.567	3.65186	5.20727	702.539	8.27443	4834.06
normal weight	4	1	36+	33.330000000000000 - 66.830000000000000	52.4778	0	1	66.4501	0.101064	301.735	5	0.819357	47.6456	2	0	0	0	0	0	1	166.574	0.902456	0	66.4501	1.73799	5.18891	0	0	0	0	280.636	174.924	83.5991	103.384	31.0068	48.3558	19.4453	235.126	0.107247	52.8175	1080.02	15.1385	583.242	3.8564	3.4248	637.578	5.09029	3594.76
normal weight	4	1	31 - 35	33.330000000000000 - 66.830000000000000	66.0865	0.404312	2	48.7617	0.04052	95.4887	3	3.04084	176.825	2	3.5	0.916824	0	3.4688	7.88562	2	299.963	1.13648	0.00695292	48.7617	0.696818	1.64211	0.0596526	0.0601892	0.0157665	0	239.191	134.802	134.768	103.908	36.7541	40.8065	19.2885	448.959	0.235787	32.3819	2114.83	14.6757	550.859	3.1065	13.8062	547.911	19.8193	4599.2
normal weight	2	2	31 - 35	66.830000000000000+	87.3528	0	1	25.6473	0.0172731	46.4685	2	0.291949	16.3492	1	17.1384	0	29.3801	0.0464581	46.565	2	175.914	1.55987	0	25.6473	0.308449	0.829794	0.000829609	0.306043	0	0.524645	161.131	66.1751	58.9238	72.5986	23.8594	31.3686	13.2184	265.905	0.0701669	21.4509	930.255	9.61648	495.878	1.49285	2.47841	304.58	2.9296	2959.23
normal weight	4	1	31 - 35	<= 33.330000000000000	111.77	0	1	55.1803	0.0664276	188.385	4	1.38341	80.4455	2	0	0	0	0	0	1	247.396	1.9221	0	55.1803	1.14235	3.23965	0	0	0	0	224.704	139.308	75.7294	99.5848	38.1958	39.3434	14.9706	244.664	0.061414	32.3677	1401.7	10.757	607.996	2.3373	4.7613	413.83	9.54781	3346.01
normal weight	2	1	36+	33.330000000000000 - 66.830000000000000	40.0816	0	1	0	0.0348113	103.279	3	0	0	1	0	0	0	0.0464581	0.0464581	2	40.128	0.689279	0	0	0.598647	1.77608	0.000798935	0	0	0	191.174	134.575	37.2516	50.7072	8.83442	22.004	16.8122	6.73483	0.00684079	39.2174	540.184	12.4079	412.427	2.1951	0.617481	494.486	0.21959	2013.63
normal weight	1	3	<= 30	33.330000000000000 - 66.830000000000000	48.7028	0	1	151.815	0.00203955	3.64364	1	0.0178364	1.03719	1	0	0	0	0	0	1	201.555	0.837538	0	151.815	0.035074	0.0626593	0	0	0	0	93.5309	17.9828	41.6205	30.0384	9.97056	10.5657	7.77282	54.1688	0.000376165	14.7628	564.839	5.44936	174.412	0.676092	1.93957	151.185	4.22604	1641.03
normal weight	2	1	31 - 35	33.330000000000000 - 66.830000000000000	80.7262	0	1	4.04841	0.046791	124.303	3	0.0800339	4.64197	1	0	0	0	0	0	1	89.4165	1.39183	0	4.04841	0.806741	2.14315	0	0	0	0	142.416	56.0572	55.0937	65.7831	21.4937	25.1088	15.3	105.221	0.143896	24.2122	821.794	9.64943	470.452	1.36529	1.89366	328.872	1.45121	2756.04
normal weight	5	1	36+	33.330000000000000 - 66.830000000000000	56.3262	0	1	171.339	0.00815975	22.8786	1	0.0334618	1.94581	1	0	0	0	0.0464581	0.0464581	2	229.657	0.968637	0	171.339	0.140322	0.393441	0.000798935	0	0	0	329.704	166.781	104.667	95.8657	33.2058	36.0263	19.8767	413.068	0.0322503	50.0676	1552.04	14.392	733.552	3.15357	5.2358	531.277	10.4908	3967.83
normal weight	3	1	31 - 35	<= 33.330000000000000	105.573	0.138896	2	68.1931	0.0513437	117.416	3	2.85649	166.105	2	0	0	0	0.0464581	0.0464581	2	340.056	1.81553	0.00238859	68.1931	0.882953	2.01918	0.000798935	0	0	0	198.704	109.975	78.3961	93.337	25.4721	38.5345	25.93	240.269	0.143133	31.0766	918.478	13.3359	522.062	2.38813	4.83513	424.605	5.21846	3352.75
normal weight	4	2	36+	33.330000000000000 - 66.830000000000000	129.98	0	1	277.215	0.045947	90.0142	3	0.976827	48.8414	2	0	0	0	0.0464581	0.0464581	2	456.083	2.59961	0	277.215	0.91894	1.80028	0.000929162	0	0	0	249.427	111.924	121.795	81.2923	20.9071	35.3753	19.587	451.027	0.0921141	36.1865	1057.32	12.9186	677.566	3.13731	7.52685	400.775	13.3794	3305.92
normal weight	5	2	36+	33.330000000000000 - 66.830000000000000	181.877	0.446453	3	151.815	0.123124	303.385	5	1.90499	137.159	2	57.8319	13.7524	9.14048	49.7921	130.517	3	601.815	2.52607	0.00620073	151.815	1.71005	4.21368	0.691556	0.803221	0.191005	0.126951	414.079	276.76	197.793	215.849	62.2284	83.7366	63.604	706.3	0.292152	66.2458	2952.84	26.5709	1327.12	4.83669	10.5331	880.773	15.0713	7272.96
normal weight	2	3	31 - 35	33.330000000000000 - 66.830000000000000	35.0495	0	1	0	0.158417	315.746	6	5.51729	308.968	3	58.3884	10.8054	29.3801	39.1688	137.743	3	481.76	0.625884	0	0	2.82887	5.63832	0.699443	1.04265	0.192954	0.524645	191.566	131.198	74.9293	56.7793	22.0287	20.5654	9.93397	293.116	0.251158	21.7455	1511.42	7.35428	425.138	1.89389	5.77285	271.894	11.4092	2125.46
normal weight	3	2	36+	33.330000000000000 - 66.830000000000000	43.9928	0	1	50.3165	0.0832213	201.368	4	0.242021	17.4255	1	0	0	0	0	0	1	111.735	0.611012	0	50.3165	1.15585	2.79678	0	0	0	0	164.863	59.0818	92.4149	83.6308	18.2675	37.5914	22.2372	310.508	0.0406699	47.1219	1146.97	16.0621	512.484	2.85097	4.75752	713.991	7.54056	4157.93
normal weight	5	3	<= 30	33.330000000000000 - 66.830000000000000	203.681	2.08345	3	234.284	0.470675	1087.02	6	5.48717	246.923	3	62.8408	0	107.727	0.696871	171.265	3	858.235	4.52624	0.0462988	234.284	10.4594	24.156	0.015486	1.39646	0	2.39394	423.684	204.236	140.793	146.119	62.7067	45.3026	33.7242	543.707	0.252286	44.0376	2199.96	23.1899	730.528	3.04355	9.36586	767.743	11.6566	5084.05
normal weight	5	1	36+	66.830000000000000+	16.5906	0	1	60.7261	0.0348113	103.279	3	0.226503	14.7227	1	0	0	0	0	0	1	92.0394	0.25524	0	60.7261	0.535559	1.58891	0	0	0	0	341.135	161.432	96.2121	126.286	22.0051	59.2876	38.8081	485.875	0.0260202	72.266	1022.84	22.47	818.006	4.26439	3.26297	813.508	6.15376	5372.78
normal weight	1	2	31 - 35	33.330000000000000 - 66.830000000000000	105.26	0	1	71.0744	0.00982271	16.5031	1	0.371572	16.3492	1	0	0	0	0	0	1	192.684	2.39228	0	71.0744	0.223243	0.37507	0	0	0	0	115.585	27.0575	63.1275	47.5194	15.209	18.8312	10.1288	264.81	0.110244	15.9018	576.127	7.12061	230.841	1.35745	3.02569	229.028	5.1132	2589.91
normal weight	5	3	36+	33.330000000000000 - 66.830000000000000	71.1651	0	1	33.3659	0.0833357	247.697	4	0	0	1	34.2768	0	58.7602	1.09508	94.1321	2	198.663	1.18609	0	33.3659	1.38893	4.12829	0.0182514	0.57128	0	0.979337	341.611	134.961	98.0356	116.405	19.2175	45.8225	50.0879	38.5874	0.00349669	65.3886	1644.72	29.1871	1302.7	4.92395	5.02718	930.097	5.30406	4554.51
normal weight	4	2	36+	33.330000000000000 - 66.830000000000000	74.5916	0	1	38.7303	0.100271	282.744	5	2.18705	109.352	2	0	0	0	0.14933	0.14933	2	222.824	1.49183	0	38.7303	2.00541	5.65489	0.00298659	0	0	0	265.212	103.839	104.418	99.1069	20.7799	40.9848	31.8446	406.514	0.103601	46.671	895.866	19.1694	625.375	3.56625	6.22284	601.507	6.38057	4840.99
normal weight	3	3	36+	33.330000000000000 - 66.830000000000000	98.897	0	1	97.5078	0.155379	455.586	6	0.134362	8.73354	1	62.8408	0	107.727	0	170.568	3	375.706	1.52149	0	97.5078	2.39044	7.00902	0	0.966782	0	1.65734	200.229	66.6964	67.8401	74.3589	15.7528	32.901	21.0968	130.346	0.014253	34.0355	972.853	14.7571	631.899	2.35004	3.89785	466.915	4.72024	3172.55
normal weight	1	3	31 - 35	33.330000000000000 - 66.830000000000000	54.3017	0.138896	2	18.7368	0.0967773	176.661	5	0.606526	38.2111	1	5.33195	0	9.14048	0.0464581	14.5189	2	125.907	0.861932	0.0022047	18.7368	1.53615	2.80414	0.00073743	0.0846341	0	0.145087	123.801	60.3874	61.1586	45.9468	16.6813	17.1835	9.79753	186.987	0.0754474	14.3339	1057.02	6.90859	431.122	1.34922	3.94905	180.441	8.2645	2156.21
normal weight	1	1	36+	66.830000000000000+	20.9627	0	1	3.12087	0.0812264	240.984	4	0	0	1	0	0	0	0	0	1	24.0836	0.361426	0	3.12087	1.40045	4.1549	0	0	0	0	206.254	139.51	35.8918	27.0847	4.19303	10.4531	9.33675	1.89745	9.17657e-05	40.3722	425.798	10.9038	363.182	2.51813	0.988947	572.343	0.122313	1451.66
normal weight	4	2	36+	66.830000000000000+	24.772	0	1	284.756	0.0231728	56.3591	2	0	0	1	0	0	0	0	0	1	309.528	0.4504	0	284.756	0.421324	1.02471	0	0	0	0	284.231	129.752	66.9769	75.5077	11.8938	33.3024	27.2182	31.7663	0.00539661	65.8343	889.369	18.4247	687.154	3.31536	0.773301	719.365	1.19985	3951.27
normal weight	3	3	<= 30	66.830000000000000+	219.903	0.543209	3	2.60315	0.117535	247.12	5	3.31679	185.74	2	52.5	13.7524	0	49.7921	116.044	3	524.834	3.92684	0.00970016	2.60315	2.09884	4.41286	0.889144	0.9375	0.245578	0	113.213	74.9953	151.806	105.234	41.3874	39.455	15.215	800.244	0.244888	26.0656	2468.89	10.9528	386.204	2.54375	7.61481	576.709	10.3441	4969.21
normal weight	1	3	31 - 35	33.330000000000000 - 66.830000000000000	23.8483	0	1	12.4157	0.0216867	64.7009	2	0	0	1	0	0	0	0.0464581	0.0464581	2	36.3104	0.496839	0	12.4157	0.451807	1.34794	0.000967877	0	0	0	137.304	69.1912	32.1843	37.8987	7.13744	17.0275	12.6445	8.36906	0.00571698	24.4148	718.353	8.91455	482.42	1.67846	1.55955	346.782	2.53226	1526.85
normal weight	5	3	31 - 35	33.330000000000000 - 66.830000000000000	98.992	0	1	6.65156	0.208902	419.934	6	9.05027	633.519	3	131.25	34.3809	0	124.48	290.111	3	1029.27	1.41417	0	6.65156	2.98431	5.99905	1.77829	1.875	0.491156	0	295.953	210.928	178.43	118.663	45.8537	45.9754	17.5738	573.436	0.610696	49.91	3487.16	15.5031	1009.06	4.02973	11.8984	814.634	15.3968	5653.15
normal weight	4	2	31 - 35	66.830000000000000+	201.515	0	1	123.684	0.0213092	56.0459	2	0.864794	52.7524	2	5.33195	0	9.14048	0.14933	14.6218	2	392.574	3.30353	0	123.684	0.349331	0.918785	0.00244803	0.087409	0	0.149844	230.15	118.073	111.269	79.9681	22.9731	33.0618	19.087	377.089	0.102564	36.4161	1653.97	15.6024	678.603	2.84752	7.14578	550.136	10.8515	4230.1
normal weight	1	1	31 - 35	66.830000000000000+	32.3948	0	1	18.7368	0.0349058	103.411	3	0	0	1	0	0	0	0	0	1	51.1316	0.557091	0	18.7368	0.600272	1.77835	0	0	0	0	149.058	72.7639	31.0523	45.5009	8.03995	21.9285	13.0708	32.9521	0.00682657	25.737	447.819	7.58503	361.614	1.38498	0.733583	281.232	0.252606	1653.27
normal weight	2	2	36+	33.330000000000000 - 66.830000000000000	34.806	0	1	26.0255	0.0131766	35.1829	1	0.0549946	2.63974	1	7	1.83365	0	6.73186	15.5655	2	79.0367	0.725124	0	26.0255	0.274512	0.732977	0.140247	0.145833	0.038201	0	118.401	61.134	66.1225	70.1856	16.4722	34.347	14.9635	474.763	0.0478044	18.6239	774.738	10.5764	697.787	2.06866	3.27062	326.549	4.89868	2374.36
normal weight	2	2	36+	33.330000000000000 - 66.830000000000000	29.5998	0	1	151.815	0.0179933	49.0269	2	0.870379	50.6125	2	17.1384	0	29.3801	0.0464581	46.565	2	278.593	0.509024	0	151.815	0.309429	0.843111	0.000798935	0.294727	0	0.505247	178.09	96.7335	61.5249	59.9471	18.92	26.0811	10.7242	206.414	0.0817002	29.1851	802.808	9.3033	390.64	2.01295	3.18765	288.477	5.0363	2352.68
normal weight	1	1	<= 30	33.330000000000000 - 66.830000000000000	17.1219	0	1	30.3631	0.00186531	3.61736	1	0.00546917	0.322681	1	5.33195	0	9.14048	0.0464581	14.5189	2	62.3266	0.290202	0	30.3631	0.0316154	0.0613112	0.000787425	0.090372	0	0.154923	104.162	32.4511	48.0802	32.3163	7.71997	14.5682	8.25534	182.127	0.0574987	12.9446	436.043	4.92966	288.406	1.26502	2.64167	142.713	4.57468	1828.96
normal weight	4	3	36+	33.330000000000000 - 66.830000000000000	75.6944	0.138896	2	36.7817	0.0851725	187.046	4	2.47846	123.923	2	241.198	10.8054	342.768	39.4708	634.242	3	870.78	1.51389	0.00277793	36.7817	1.70345	3.74092	0.789415	4.82396	0.216109	6.85536	279.595	212.171	151.432	85.4397	27.1668	37.382	14.4726	275.986	0.365223	69.6232	3112.39	22.1771	858.191	5.35919	10.2265	1276.1	13.3738	5461.33
normal weight	1	2	31 - 35	33.330000000000000 - 66.830000000000000	18.1543	0	1	2.60315	0.045844	86.4568	3	0.799602	49.5753	2	0	0	0	0	0	1	70.3328	0.292812	0	2.60315	0.73942	1.39446	0	0	0	0	137.494	80.2516	40.5557	38.7228	13.1205	15.6563	7.43507	149.017	0.103798	19.1432	430.411	6.60191	252.638	1.53911	2.46054	191.484	2.54203	1514.32
normal weight	4	2	31 - 35	33.330000000000000 - 66.830000000000000	81.9238	0	1	101.667	0.0305767	54.5187	2	1.7238	112.047	2	0	0	0	0.696871	0.696871	2	296.334	1.26037	0	101.667	0.470411	0.838749	0.0107211	0	0	0	307.022	131.588	82.2785	64.8287	20.7003	26.4514	13.5412	250.077	0.18854	28.1711	835.419	14.1279	488.986	2.96313	6.1021	450.542	5.71083	2810.82
normal weight	1	2	36+	33.330000000000000 - 66.830000000000000	50.1646	0.138896	2	62.1369	0.0371268	84.9744	3	0.463059	25.0052	1	3.5	0.916824	0	3.4688	7.88562	2	145.331	0.928974	0.00257215	62.1369	0.687533	1.5736	0.064237	0.0648148	0.0169782	0	129.791	62.4516	48.0278	56.2645	14.2201	23.1821	17.1296	243.285	0.0598785	21.4599	614.549	9.55916	508.653	1.4105	2.22963	285.386	3.19702	1969.35
normal weight	5	1	36+	66.830000000000000+	125.149	0	1	60.1162	0.233209	633.341	6	2.85589	148.506	2	0	0	0	0	0	1	333.772	2.40671	0	60.1162	4.48478	12.1796	0	0	0	0	327.912	176.456	116.362	120.713	24.9245	56.63	29.2887	399.844	0.183296	90.1033	1874.21	29.4651	1322.22	6.38062	4.62629	1446.85	3.29179	5834.36
normal weight	3	1	36+	66.830000000000000+	41.5343	0	1	151.815	0.0092659	24.8855	1	0.0278981	1.62646	1	0	0	0	0	0	1	194.976	0.712424	0	151.815	0.158935	0.426852	0	0	0	0	176.184	94.5727	79.8888	100.908	26.0362	49.4643	19.4778	284.282	0.0716068	45.1678	922.762	14.2062	567.293	3.1569	4.74024	623.093	7.93283	3894.51
normal weight	2	2	36+	66.830000000000000+	64.9583	0	1	49.4162	0.0825977	245.098	4	0	0	1	0	0	0	0.14933	0.14933	2	114.524	1.38209	0	49.4162	1.7574	5.21486	0.00317722	0	0	0	226.119	119.967	42.9879	44.7462	6.51246	19.2289	14.8228	11.7709	0.000490381	40.2382	612.958	11.4487	413.484	2.32557	1.6282	395.818	1.07888	1902.52
normal weight	1	1	<= 30	33.330000000000000 - 66.830000000000000	5.77024	0.138896	2	0	0.00838378	16.7373	1	0.401415	27.2962	1	5.33195	0	9.14048	0	14.4724	2	47.6778	0.0848565	0.00204259	0	0.123291	0.246137	0	0.078411	0	0.134419	62.9747	41.6758	48.4395	48.3515	11.8296	22.1336	11.1881	518.367	0.0677046	20.9682	506.299	9.26307	329.082	1.54871	2.53119	383.69	2.696	2283.9
normal weight	5	1	<= 30	33.330000000000000 - 66.830000000000000	80.4009	0	1	9.77243	0.0165998	38.791	1	0.991507	49.5753	2	0	0	0	0	0	1	139.749	1.60802	0	9.77243	0.331996	0.77582	0	0	0	0	396.442	275.379	145.157	149.708	57.5259	60.7149	19.6349	800.867	0.108973	67.4116	2405.13	16.5884	718.489	5.77596	7.92274	814.268	8.18487	4552.6
normal weight	1	1	36+	66.830000000000000+	18.6248	0	1	9.77243	0.0148302	44.1313	1	0	0	1	0	0	0	0	0	1	28.3972	0.338633	0	9.77243	0.26964	0.802387	0	0	0	0	142.024	77.4097	30.0861	44.8262	6.75253	19.6454	17.2818	2.91711	0.00118575	30.1609	382.007	9.37634	508.374	1.61046	0.167675	362.772	0.0710656	1792.72
normal weight	3	2	<= 30	33.330000000000000 - 66.830000000000000	61.6859	0	1	107.539	0.0342251	64.117	2	0.575449	39.706	1	5.33195	0	9.14048	0.348436	14.8209	2	223.752	0.893998	0	107.539	0.496016	0.929232	0.00504979	0.0772746	0	0.132471	154.082	35.6911	104.085	74.2018	22.1218	29.8699	15.8879	1116.4	0.112187	17.6771	725.931	12.0951	341.604	2.21654	4.86296	316.533	7.61922	3667.21
normal weight	1	1	36+	33.330000000000000 - 66.830000000000000	28.6236	0	1	21.38	0.0900066	258.224	4	0.0635189	4.31928	1	0	0	0	0.0464581	0.0464581	2	54.3693	0.420935	0	21.38	1.32363	3.79741	0.000683207	0	0	0	103.201	44.1169	24.8176	43.7855	8.73523	21.2565	11.4954	25.3574	0.00179744	18.1203	357.694	6.89684	305.614	1.42172	1.22327	255.904	0.430449	1313.82
normal weight	3	2	36+	66.830000000000000+	35.5561	0	1	99.7734	0.182731	543.03	6	0.0285842	1.66646	1	0	0	0	0.14933	0.14933	2	137.145	0.609882	0	99.7734	3.13432	9.3144	0.0025614	0	0	0	255.945	129.343	70.5172	76.0176	28.4392	31.2327	16.6766	152.205	0.00467159	36.6859	967.232	12.7451	610.701	2.06193	3.60174	478.83	7.05827	2856.63
normal weight	3	3	36+	33.330000000000000 - 66.830000000000000	70.1937	0	1	73.2932	0.0457826	123.393	3	0	0	1	0	0	0	0.696871	0.696871	2	144.184	1.55986	0	73.2932	1.01739	2.74207	0.015486	0	0	0	254.437	66.7954	49.7239	64.3198	11.0751	28.7036	21.4046	51.572	0.0033546	38.843	665.005	15.7294	403.111	2.81225	1.96169	477.215	1.05149	4421.7
normal weight	4	1	31 - 35	66.830000000000000+	144.056	0	1	201.231	0.0176995	49.9876	2	0.044002	2.42011	1	5.33195	0	9.14048	0	14.4724	2	362.18	2.61921	0	201.231	0.321809	0.908865	0	0.0969445	0	0.166191	232.61	131.605	125.451	122.303	49.4839	44.4501	19.2246	311.976	0.0475076	44.1478	2872.11	14.9268	797.445	2.66058	8.75249	606.282	18.7176	4273.14
normal weight	1	3	31 - 35	33.330000000000000 - 66.830000000000000	86.6321	0	1	151.815	0.408875	1213.15	6	0	0	1	0	0	0	0	0	1	238.447	1.92516	0	151.815	9.0861	26.9589	0	0	0	0	110.303	14.4448	57.4666	57.3061	8.67577	20.5764	19.4279	2.05855	0.0379409	24.5934	533.893	12.0729	396.786	1.86647	5.1749	273.917	0.953018	2226.03
normal weight	4	3	31 - 35	<= 33.330000000000000	41.2783	0	1	151.815	0.201082	401.075	6	8.67819	572.761	3	0	0	0	0	0	1	765.854	0.625429	0	151.815	3.0467	6.07689	0	0	0	0	238.332	136.309	121.026	76.6472	30.7208	26.4015	13.5629	729.137	0.338983	28.1126	1716.89	12.7775	446.706	2.27212	5.41837	309.583	10.2403	3442.99
normal weight	1	2	36+	66.830000000000000+	32.1658	0.404312	2	6.65156	0.0947611	280.366	5	0.410256	25.4359	1	5.33195	0	9.14048	0	14.4724	2	79.13	0.518804	0.00652117	6.65156	1.5284	4.52203	0	0.0859991	0	0.147427	102.033	31.9804	44.4413	43.4352	9.95615	17.2966	13.9116	49.1651	0.0456189	22.8463	489.787	9.81601	471.74	1.39075	2.14013	320.7	1.89052	2013.56
normal weight	2	1	<= 30	<= 33.330000000000000	12.8919	0	1	11.4881	0.00124608	2.21266	1	1.894	110.42	2	5.33195	0	9.14048	0	14.4724	2	149.273	0.221131	0	11.4881	0.0213736	0.0379529	0	0.0914571	0	0.156784	117.963	57.413	70.5874	64.6946	16.6445	31.7754	11.6455	273.279	0.173436	17.9181	569.26	8.06717	308.554	1.8715	3.43944	270.292	4.70836	2573.54
normal weight	3	2	36+	66.830000000000000+	26.4782	0	1	35.6573	0.0175728	52.3591	2	0	0	1	39.9896	0	68.5536	0	108.543	3	170.679	0.413722	0	35.6573	0.274575	0.818111	0	0.624838	0	1.07115	196.526	117.207	50.1577	71.5902	18.2591	32.6624	18.4286	13.3395	0.0159414	49.5591	992.9	18.9913	734.993	2.57485	0.951298	862.402	1.59635	2663.14
normal weight	2	1	31 - 35	66.830000000000000+	37.7243	0	1	0	0.0632188	163.225	4	0.424128	26.1263	1	39.9896	0	68.5536	0.0464581	108.59	3	172.44	0.612407	0	0	1.02628	2.64976	0.00075419	0.649182	0	1.11288	153.077	92.7782	77.782	72.843	32.6758	22.9343	11.7856	198.336	0.0154492	13.3995	1791.51	5.97902	663.032	1.49204	7.08062	238.183	14.9848	2382.62
normal weight	1	2	<= 30	66.830000000000000+	24.2625	0.543209	3	23.5721	0.0607158	123.838	4	1.1736	68.245	2	0	0	0	0	0	1	116.623	0.417239	0.00934151	23.5721	1.04412	2.12963	0	0	0	0	137.036	77.7243	58.1871	54.0919	21.0716	18.8543	11.1186	196.088	0.057525	10.7253	838.271	5.02025	218.317	1.33249	4.21823	179.62	9.25229	1631.39
normal weight	1	3	36+	33.330000000000000 - 66.830000000000000	59.2747	0	1	36.0871	0.173309	514.539	6	0	0	1	5.33195	0	9.14048	0.0464581	14.5189	2	109.881	0.884698	0	36.0871	2.58671	7.67968	0.000693404	0.0795813	0	0.136425	113.383	57.9966	41.7585	46.0642	7.99568	17.7338	15.836	6.6336	0.00198465	24.0055	741.08	9.872	329.355	1.87534	3.25733	334.967	2.48782	1625.21
normal weight	1	1	<= 30	66.830000000000000+	26.6431	0	1	47.7134	0.00321653	6.00789	1	0.820787	47.6056	2	0	0	0	0	0	1	121.962	0.459364	0	47.7134	0.0554574	0.103584	0	0	0	0	75.8018	46.5962	51.9544	58.23	16.7099	27.3364	9.58854	303.296	0.128301	22.7078	668.226	8.38603	344.449	1.61612	2.34543	409.823	2.61834	2744.48
normal weight	3	3	31 - 35	33.330000000000000 - 66.830000000000000	297.956	0	1	117.033	0.198333	561.989	6	0.0800827	3.76388	1	121.229	10.8054	137.107	39.1223	308.264	3	727.017	6.33949	0	117.033	4.21984	11.9572	0.83239	2.57934	0.229903	2.91717	169.797	93.4236	110.898	85.4066	34.325	27.34	15.564	321.573	0.348739	23.8675	2258.98	11.1457	610.823	2.08092	8.31513	387.481	11.918	3936.22
normal weight	3	3	31 - 35	33.330000000000000 - 66.830000000000000	67.9926	2.3413	3	73.7231	0.129478	260.615	5	2.23899	134.339	2	5.33195	0	9.14048	0.0464581	14.5189	2	292.915	1.13321	0.0390216	73.7231	2.15796	4.34359	0.000774301	0.0888658	0	0.152341	207.478	117.932	67.7227	74.1626	28.736	27.8968	12.8484	277.866	0.153888	18.9905	1006.12	9.0097	468.749	1.82987	6.25413	278.704	10.1765	2216.63
normal weight	5	3	31 - 35	33.330000000000000 - 66.830000000000000	118.712	0	1	120.662	0.270933	498.083	6	2.56607	192.455	2	17.1384	0	29.3801	0	46.5185	2	478.348	1.58283	0	120.662	3.61245	6.64111	0	0.228512	0	0.391735	398.738	221.764	154.286	128.145	52.3191	47.0144	22.3674	441.957	0.204544	44.7683	3206.88	15.7062	643.345	3.56056	11.7969	600.964	28.6398	4651.88
normal weight	1	1	31 - 35	33.330000000000000 - 66.830000000000000	39.1718	0	1	53.7696	0.0187952	41.5602	2	0.288565	15.0054	1	26.25	6.87618	0	24.896	58.0222	2	165.969	0.753304	0	53.7696	0.361447	0.799235	0.47877	0.504808	0.132234	0	98.2936	49.0478	42.4323	47.6466	12.063	22.4213	10.127	103.899	0.0489969	23.9211	689.213	8.39194	509.301	1.62052	1.97158	334.333	1.88041	2203.93
normal weight	2	1	36+	33.330000000000000 - 66.830000000000000	52.2442	0	1	21.38	0.0511429	136.642	3	0.292118	16.0665	1	0	0	0	0	0	1	89.6907	0.949894	0	21.38	0.929872	2.48441	0	0	0	0	142.335	64.8309	55.1166	63.3781	12.7912	29.6565	17.6134	138.494	0.0209824	36.4017	612.514	11.7789	402.857	2.27206	3.94318	590.373	5.43591	3018.42
normal weight	2	2	31 - 35	33.330000000000000 - 66.830000000000000	70.7917	0	1	30.68	0.0523722	153.13	3	0.0209965	1.34378	1	0	0	0	0.0464581	0.0464581	2	102.862	1.10612	0	30.68	0.818315	2.39266	0.000725908	0	0	0	181.753	73.8746	39.2918	49.6979	14.9358	20.0864	12.3588	71.1708	0.0117473	20.1977	620.749	8.38878	436.288	1.23376	1.49849	261.98	1.34194	1951.46
normal weight	1	2	<= 30	33.330000000000000 - 66.830000000000000	36.4601	0.543209	3	15.5366	0.0836714	169.538	4	4.07631	183.434	2	0	0	0	0.14933	0.14933	2	236.123	0.810225	0.0120713	15.5366	1.85936	3.7675	0.00331843	0	0	0	120.425	53.9152	59.9022	53.0593	21.231	18.0767	10.6544	197.004	0.0681336	11.4738	952.574	5.8006	237.642	1.25232	4.3182	191.939	9.12555	2113.58
normal weight	2	1	36+	66.830000000000000+	20.1621	0	1	30.3631	0.0415539	123.507	3	0	0	1	0	0	0	0	0	1	50.5252	0.353721	0	30.3631	0.729016	2.16679	0	0	0	0	154.163	57.0624	42.8764	64.7549	9.45679	31.3553	20.5795	17.4054	0.000645349	37.9134	713.825	12.7176	606.529	1.96369	0.997878	516.278	1.19699	2995.16
normal weight	1	1	36+	66.830000000000000+	22.7246	0	1	99.7734	0.011013	32.6798	1	0	0	1	0	0	0	0	0	1	122.498	0.403992	0	99.7734	0.195787	0.580974	0	0	0	0	188.592	66.2929	35.8187	37.6069	5.93906	18.6576	10.6513	13.9455	0.000553287	31.8305	427.448	9.07624	519.981	1.66014	0.250241	293.009	0.173971	1882.22
normal weight	3	1	36+	<= 33.330000000000000	24.9039	0.446453	3	21.38	0.0368759	80.079	3	1.78733	103.933	2	0	0	0	0	0	1	150.663	0.42827	0.0076776	21.38	0.634151	1.37711	0	0	0	0	192.217	87.6115	61.1644	71.0693	20.7543	31.5833	14.9042	131.745	0.104209	35.7111	660.133	13.9915	709.083	2.29286	2.00616	458.552	2.69303	3727.18
normal weight	2	2	31 - 35	33.330000000000000 - 66.830000000000000	65.3404	0.446453	3	26.6929	0.0872196	184.399	4	1.65389	92.618	2	17.1384	0	29.3801	0.0464581	46.565	2	231.663	1.16679	0.00797237	26.6929	1.55749	3.29283	0.000829609	0.306043	0	0.524645	164.495	86.6108	57.6354	71.4438	28.3352	25.4539	14.791	295.531	0.153629	17.0651	713.184	7.80499	352.267	1.67504	4.66681	270.124	5.89565	2028.62
normal weight	2	1	36+	33.330000000000000 - 66.830000000000000	77.6166	0	1	92.8169	0.0178763	49.8876	2	0.0333292	1.66646	1	0	0	0	0	0	1	172.1	1.55233	0	92.8169	0.357526	0.997751	0	0	0	0	134.944	34.2903	42.8221	58.6385	11.0185	25.1498	20.0138	157.349	0.0187073	25.5488	451.64	10.1559	433.944	1.68905	0.76064	330.479	1.0136	2485.43
normal weight	1	1	31 - 35	66.830000000000000+	5.03136	0	1	7.16928	0.0108302	32.1313	1	0	0	1	0	0	0	0	0	1	12.2006	0.100627	0	7.16928	0.216604	0.642625	0	0	0	0	76.5122	44.2678	17.9155	17.4658	2.85735	9.03909	4.16538	10.5524	0.00178123	20.3334	337.924	5.39766	224.145	1.14904	0.280257	236.438	0.307973	1098.48
normal weight	2	3	36+	33.330000000000000 - 66.830000000000000	77.785	0	1	48.7617	0.148816	426.827	5	0.182153	9.47195	1	0	0	0	0	0	1	136.019	1.49587	0	48.7617	2.86184	8.20822	0	0	0	0	175.597	38.4435	57.945	49.6122	10.3087	20.2198	14.4195	100.939	0.0254589	22.5663	866.697	10.4526	325.007	1.55233	3.37396	263.232	3.69468	2489.62
normal weight	1	1	<= 30	33.330000000000000 - 66.830000000000000	7.78475	0.138896	2	7.16928	0.0169901	38.163	1	0.419201	23.056	1	3.5	0.916824	0	3.36593	7.78275	2	45.9317	0.141541	0.00252539	7.16928	0.30891	0.693872	0.0611987	0.0636364	0.0166695	0	97.4688	50.3875	62.1996	35.4784	10.9968	13.8815	8.96374	306.061	0.0414258	9.27776	888.045	6.12256	567.906	1.23903	4.55654	187.765	9.98051	1568.6
normal weight	2	1	36+	66.830000000000000+	63.9489	0	1	35.8222	0.0110503	27.6041	1	1.6635	78.1845	2	0	0	0	0	0	1	177.956	1.36062	0	35.8222	0.235113	0.587321	0	0	0	0	145.314	72.9377	55.6034	60.4108	13.4375	24.7856	20.3788	237.766	0.043729	24.1914	599.267	9.67373	402.193	2.00086	3.04476	368.386	3.05135	2053.33
normal weight	1	1	31 - 35	33.330000000000000 - 66.830000000000000	13.2529	0	1	2.60315	0.0137709	26.9258	1	1.07629	62.4246	2	5.33195	0	9.14048	0	14.4724	2	92.753	0.228498	0	2.60315	0.23743	0.464239	0	0.0919301	0	0.157594	97.9271	69.7468	43.6195	51.1287	15.4279	21.4884	10.4939	259.801	0.0188669	18.2628	513.822	6.85623	251.342	1.33542	2.00608	257.899	3.20244	1999.38
normal weight	1	1	31 - 35	33.330000000000000 - 66.830000000000000	23.5688	0	1	31.4114	0.00273163	5.36336	1	0.0338845	1.62646	1	5.33195	0	9.14048	0	14.4724	2	71.0791	0.491017	0	31.4114	0.0569089	0.111737	0	0.111082	0	0.190427	82.1116	43.7371	31.7373	26.1131	5.69722	12.1013	6.40727	89.2842	0.00986164	19.593	375.71	6.09296	302.704	1.47639	0.90926	294.589	1.55112	1468.97
normal weight	2	1	36+	33.330000000000000 - 66.830000000000000	50.0781	0	1	22.4471	0.0403768	101.012	3	0.389944	26.1263	1	0	0	0	0	0	1	98.6514	0.747434	0	22.4471	0.602639	1.50765	0	0	0	0	193.425	139.931	38.9625	47.3342	10.6484	21.6568	11.499	112.134	0.0357931	36.7503	774.004	8.26109	445.425	2.14798	1.95479	446.607	2.99118	1866.67
normal weight	2	2	36+	66.830000000000000+	58.9097	0	1	15.6159	0.101143	285.109	5	0.383343	23.0006	1	11.25	2.94693	0	10.6697	24.8667	2	122.393	0.981828	0	15.6159	1.68572	4.75182	0.177829	0.1875	0.0491156	0	195.945	108.716	52.9144	64.6363	10.9121	28.3533	20.5652	23.8218	0.0196446	42.5544	819.18	14.4915	665.612	2.63056	1.80534	584.113	1.34054	2231.17
normal weight	2	2	<= 30	33.330000000000000 - 66.830000000000000	30.816	0.543209	3	15.5366	0.0413647	83.25	3	2.24425	118.945	2	0	0	0	0	0	1	165.841	0.581433	0.0102492	15.5366	0.780467	1.57075	0	0	0	0	129.404	59.6376	62.3333	53.9342	19.97	18.842	11.0912	245.73	0.0681835	12.8135	921.488	6.19332	310.502	1.50382	5.35344	259.719	9.09041	2091.75
normal weight	1	3	36+	33.330000000000000 - 66.830000000000000	20.2382	0	1	8.36728	0.00274262	8.22785	1	0	0	1	17.1384	0	29.3801	0	46.5185	2	75.124	0.421629	0	8.36728	0.0571379	0.171414	0	0.35705	0	0.612086	128.22	76.8907	26.5474	21.1911	4.13042	8.7961	7.44755	6.40992	0.000900095	26.9651	412.699	8.18605	398.175	1.20682	0.512756	354.532	0.981999	1135.23
normal weight	2	1	<= 30	33.330000000000000 - 66.830000000000000	71.7599	0	1	101.667	0.0272407	66.0045	2	0.335765	19.4744	1	5.33195	0	9.14048	0	14.4724	2	207.373	1.23724	0	101.667	0.469667	1.13801	0	0.0919301	0	0.157594	157.952	43.4445	51.9349	54.4357	18.6823	20.1325	11.5071	217.884	0.0548321	13.7305	646.64	6.82164	402.975	1.1442	2.35951	186.465	4.0121	2190.81
normal weight	1	1	31 - 35	33.330000000000000 - 66.830000000000000	57.597	0	1	35.8222	0.00594415	12.4586	1	0.0816953	5.1468	1	5.33195	0	9.14048	0.14933	14.6218	2	113.188	0.914238	0	35.8222	0.0943516	0.197756	0.00237031	0.0846341	0	0.145087	110.53	38.8286	54.1068	47.8857	13.5114	20.7743	10.9304	477.254	0.0094122	14.6878	652.18	8.34496	258.022	1.32903	3.23927	257.873	6.54037	2260.17
normal weight	1	2	36+	66.830000000000000+	46.1308	0	1	63.3293	0.154132	438.908	6	0	0	1	17.1384	0	29.3801	0.14933	46.6678	2	156.128	0.870392	0	63.3293	2.90815	8.28128	0.00281754	0.323366	0	0.554342	118.593	51.159	55.2551	49.161	14.4752	17.9746	11.8698	230.871	0.0398712	20.8523	726.944	9.60369	469.186	1.7299	4.22791	311.636	4.86431	2216.44
normal weight	2	3	<= 30	33.330000000000000 - 66.830000000000000	28.6088	0	1	19.5236	0.218591	370.291	6	2.08287	110.392	2	17.1384	0	29.3801	0.14933	46.6678	2	205.192	0.539789	0	19.5236	4.12437	6.98662	0.00281754	0.323366	0	0.554342	150.354	69.3826	71.8781	50.1848	21.9977	18.0879	7.72316	303.61	0.146076	10.8794	1443.06	6.111	402.406	1.289	4.06323	146.428	10.5922	1918.92
normal weight	4	3	31 - 35	66.830000000000000+	34.3518	0	1	0	0.267961	613.573	6	13.8059	800.744	3	131.25	34.3809	0	124.48	290.111	3	1125.21	0.592273	0	0	4.62002	10.5789	2.14621	2.26293	0.592774	0	215.167	159.636	131.924	74.2688	22.7504	26.5565	21.8479	241.079	0.512902	31.4411	2662.49	11.4419	779.797	3.02019	9.33182	436.741	11.529	3455.1
normal weight	2	3	36+	66.830000000000000+	55.8889	0	1	16.1336	0.193458	559.353	6	0.0186636	1.34378	1	5.33195	0	9.14048	0.0464581	14.5189	2	87.8851	0.776234	0	16.1336	2.68692	7.7688	0.000645251	0.0740548	0	0.126951	197.4	102.845	59.0203	56.6763	10.4797	21.4399	19.0466	19.8023	0.00796484	43.9741	1038.79	15.695	660.049	2.43718	3.43076	559.475	3.03892	2452.9
normal weight	2	1	<= 30	33.330000000000000 - 66.830000000000000	22.0358	0.404312	2	19.5236	0.0149681	32.5301	1	0.953879	60.0944	2	0	0	0	0.0464581	0.0464581	2	102.105	0.349774	0.00641766	19.5236	0.237588	0.516351	0.00073743	0	0	0	143.845	69.0593	82.2322	63.7961	25.4913	22.9514	9.98104	461.591	0.0946117	13.8791	1241.01	7.40821	473.1	1.54127	6.14772	264.975	10.9263	2574.57
normal weight	2	3	36+	66.830000000000000+	48.8851	0	1	24.5009	0.0456679	135.849	3	0	0	1	0	0	0	0.0464581	0.0464581	2	73.4325	0.940099	0	24.5009	0.878228	2.61247	0.000893425	0	0	0	162.68	70.6399	44.3798	52.9241	10.3384	22.1975	18.4785	73.192	0.00751103	29.9466	801.833	11.6497	565.642	1.99227	1.97164	421.595	2.84934	2035.52
normal weight	5	3	<= 30	33.330000000000000 - 66.830000000000000	34.5293	15.3006	3	16.1336	0.114485	225.842	5	6.6975	488.918	3	62.8408	0	107.727	0.0464581	170.614	3	725.495	0.473004	0.209597	16.1336	1.56829	3.09372	0.000636412	0.860833	0	1.47571	272.186	115.996	132.171	105.503	29.0449	42.0762	27.1537	608.947	0.245052	34.7453	1114.98	17.0598	700.105	4.1857	6.35464	571.253	8.42876	5083.31
normal weight	5	2	36+	66.830000000000000+	48.6297	0	1	292.791	0.0250179	61.8944	2	0	0	1	0	0	0	0.0464581	0.0464581	2	341.467	0.810496	0	292.791	0.416965	1.03157	0.000774301	0	0	0	395.458	151.673	78.7338	93.6229	16.1782	40.973	34.2871	24.5398	0.00309587	71.0048	729.36	21.7401	856.25	3.94951	0.522014	721.054	0.626815	4380.11
normal weight	2	2	<= 30	33.330000000000000 - 66.830000000000000	56.689	0	1	21.38	0.0564963	123.194	3	2.21474	112.952	2	0	0	0	0.547542	0.547542	2	191.568	1.11155	0	21.38	1.10777	2.41557	0.0107361	0	0	0	189.618	64.4204	67.1572	62.274	21.9623	22.6951	14.2756	260.024	0.0468577	16.8538	760.166	9.63252	608.55	1.95459	3.78673	266.583	5.34442	2336.19
normal weight	2	1	<= 30	33.330000000000000 - 66.830000000000000	43.0944	0.404312	2	8.36728	0.0600978	154.109	4	2.23824	123.103	2	0	0	0	0.14933	0.14933	2	175.118	0.783535	0.00735113	8.36728	1.09269	2.80198	0.00271508	0	0	0	122.67	78.7293	92.766	71.039	28.8686	25.6253	11.064	388.229	0.270319	15.9479	1137.67	8.9083	323.63	2.17133	8.08206	311.793	11.9396	2959.99
normal weight	2	3	36+	33.330000000000000 - 66.830000000000000	84.027	0	1	36.4193	0.05414	124.709	3	1.17462	76.3506	2	16.5819	2.94693	9.14048	10.7162	39.3855	2	236.182	1.29272	0	36.4193	0.832924	1.9186	0.164864	0.255107	0.0453375	0.140623	131.128	90.7547	71.4814	54.9635	23.7421	18.1032	9.49389	220.09	0.0764522	15.2344	1699.6	6.35768	480.204	1.54099	5.48327	231.632	11.2314	2011.55
normal weight	5	2	36+	33.330000000000000 - 66.830000000000000	183.679	0	1	120.662	0.115622	258.917	5	2.78859	153.373	2	3.5	0.916824	0	3.31947	7.73629	2	465.45	3.33962	0	120.662	2.10222	4.70759	0.060354	0.0636364	0.0166695	0	515.403	108.215	176.726	168.285	37.9651	75.6617	44.9012	385.928	0.205891	58.8596	1175.22	25.37	850.29	4.66863	7.45034	692.919	11.7689	8825.28
normal weight	3	3	36+	33.330000000000000 - 66.830000000000000	213.425	0	1	119.636	0.772988	1825.49	6	0	0	1	199.948	0	342.768	0.0464581	542.763	3	875.823	3.33476	0	119.636	12.0779	28.5233	0.000725908	3.12419	0	5.35575	215.553	147.906	79.5244	85.2531	11.6624	31.5215	30.4921	7.49507	0.00128801	52.2456	1056.49	18.7705	714.693	3.07649	6.01082	587.94	2.47462	3406.05
normal weight	3	1	36+	66.830000000000000+	25.5719	0	1	60.7261	0.0135728	40.3591	1	0	0	1	5.33195	0	9.14048	0	14.4724	2	100.77	0.387453	0	60.7261	0.205649	0.611502	0	0.0807871	0	0.138492	236.233	110.039	65.48	59.2191	8.59852	28.194	17.8447	17.0049	0.00223456	66.7111	942.195	21.7282	782.741	3.54936	0.69592	905.626	1.08693	3837.15
normal weight	3	3	36+	33.330000000000000 - 66.830000000000000	69.5121	0.138896	2	9.77243	0.0965929	255.655	5	0.729093	46.662	2	20.6384	0.916824	29.3801	3.4688	54.4041	2	180.49	1.08613	0.00217026	9.77243	1.50926	3.99462	0.0542	0.322475	0.0143254	0.459064	194.81	128.202	72.6364	91.3062	24.4394	38.5888	23.0761	260.311	0.0945906	19.4549	1024.01	10.1955	537.515	2.07046	5.11897	328.977	6.15653	2345.42
normal weight	2	3	31 - 35	66.830000000000000+	101.231	0	1	157.539	0.0239112	52.9897	2	0.362431	16.6718	1	0	0	0	0.14933	0.14933	2	275.592	2.20068	0	157.539	0.519808	1.15195	0.00324629	0	0	0	186.758	103.036	69.9843	67.3312	22.7685	23.7534	16.013	421.008	0.0380474	27.9104	1052.86	10.4738	366.599	2.0294	3.18239	396.008	3.5644	2612.32
normal weight	5	2	<= 30	33.330000000000000 - 66.830000000000000	169.96	2.08345	3	2.60315	0.149447	298.369	5	3.05454	177.163	2	79.9792	0	137.107	0	217.086	3	568.896	2.93035	0.0359215	2.60315	2.57667	5.14429	0	1.37895	0	2.36392	295.28	228.698	182.834	148.429	59.73	53.544	27.233	728.82	0.485545	39.8713	3596.86	18.5967	939.77	3.93506	12.9646	667.223	25.6074	7267.8
normal weight	1	2	36+	33.330000000000000 - 66.830000000000000	48.2124	0	1	15.6159	0.0428668	112.394	3	0.0314426	1.66646	1	17.1384	0	29.3801	0.0464581	46.565	2	112.06	0.909669	0	15.6159	0.808808	2.12064	0.000876568	0.323366	0	0.554342	152.251	56.224	44.5031	49.4102	14.089	20.5628	12.2051	117.043	0.0594676	22.1697	808.152	8.87524	480.67	1.52513	2.24077	333.466	4.11849	2568.25
normal weight	2	1	36+	33.330000000000000 - 66.830000000000000	81.7122	0	1	107.539	0.0330406	88.8001	2	1.00555	49.2721	2	0	0	0	0	0	1	238.523	1.6676	0	107.539	0.674298	1.81225	0	0	0	0	152.357	68.6663	84.3834	70.8797	17.624	29.4471	18.7081	532.647	0.154739	26.3472	692.789	11.2516	448.143	2.26028	4.38466	288.35	6.44562	2366.54
normal weight	5	2	31 - 35	33.330000000000000 - 66.830000000000000	108.421	0.138896	2	62.0914	0.0537007	121.538	3	2.13914	126.209	2	17.1384	0	29.3801	0.348436	46.867	2	343.728	1.83765	0.00235418	62.0914	0.910181	2.05997	0.00590569	0.290481	0	0.497968	353.864	162.458	117.445	131.214	38.9162	54.5508	31.6695	469.347	0.126562	36.0595	1344.78	16.3857	695.878	3.49264	7.03004	525.125	13.201	4497.7
normal weight	3	3	36+	33.330000000000000 - 66.830000000000000	28.0994	0	1	5.72402	0.188865	320.219	6	0.468161	24.3444	1	5.33195	0	9.14048	0	14.4724	2	72.6402	0.540373	0	5.72402	3.63201	6.15806	0	0.102537	0	0.175778	210.464	119.621	73.6204	71.2203	29.1989	27.7415	10.5305	185.17	0.123291	22.5915	2007.71	8.2272	520.609	1.61329	5.6831	297.585	16.4558	2523.7
normal weight	2	3	31 - 35	33.330000000000000 - 66.830000000000000	80.6218	0	1	86.7358	0.191766	557.11	6	0	0	1	39.9896	0	68.5536	0.0464581	108.59	3	275.947	1.20331	0	86.7358	2.86219	8.31507	0.000693404	0.59686	0	1.02319	174.55	71.0131	59.0723	50.3647	10.0344	17.7541	17.9656	70.6268	0.00225557	36.2873	907.297	14.2787	485.226	1.95364	3.56568	432.542	3.27167	2394.54
normal weight	1	1	<= 30	66.830000000000000+	73.9904	0	1	0	0.0139735	37.7785	1	0.815823	48.9494	2	5.33195	0	9.14048	0	14.4724	2	137.412	1.23317	0	0	0.232892	0.629641	0	0.0888658	0	0.152341	42.6475	24.8595	52.2918	66.3936	22.923	26.1619	12.356	477.168	0.226727	13.1543	587.136	7.47344	378.151	1.35668	3.05334	267.312	3.75762	2237.49
normal weight	3	2	31 - 35	33.330000000000000 - 66.830000000000000	30.1903	0	1	9.77243	0.0293936	86.3478	2	1.72871	112.366	2	79.9792	0	137.107	0	217.086	3	369.415	0.464466	0	9.77243	0.452209	1.32843	0	1.23045	0	2.10934	170.536	106.78	104.244	91.2001	23.5183	43.3583	17.1395	357.49	0.331083	40.3428	1524.78	14.9582	727.842	3.24131	5.9041	708.659	5.77564	4124.04
normal weight	3	1	36+	66.830000000000000+	42.9662	0.138896	2	25.6473	0.0459971	125.186	3	0.362978	24.6825	1	17.1384	0	29.3801	0.0464581	46.565	2	140	0.631856	0.00204259	25.6473	0.676428	1.84097	0.000683207	0.252035	0	0.432061	145.981	65.9407	76.6945	81.3333	17.728	35.8472	23.0816	401.284	0.0462475	28.3772	766.557	12.6575	605.596	2.34194	4.49909	428.163	7.49587	3496.78
normal weight	3	3	<= 30	33.330000000000000 - 66.830000000000000	87.3416	0	1	75.512	0.0404028	89.7866	3	0.125302	6.26509	1	371.156	2.94693	616.982	10.8191	1001.9	3	1171.02	1.74683	0	75.512	0.808056	1.79573	0.216381	7.42313	0.0589387	12.3396	210.863	104.829	103.566	78.4485	20.4129	33.2508	20.7821	309.655	0.118513	35.901	1021.27	15.1893	789.206	2.9861	4.74251	482.918	3.98662	3895.19
normal weight	1	2	31 - 35	66.830000000000000+	34.345	0	1	23.0441	0.0537826	147.393	3	0	0	1	0	0	0	0.0464581	0.0464581	2	57.4356	0.602544	0	23.0441	0.943555	2.58584	0.000815054	0	0	0	105.659	32.6458	32.0304	34.4397	6.47977	13.8458	13.2484	26.4602	0.00138895	23.6926	489.712	8.90991	318.375	1.47731	0.923619	325.023	0.886948	2121.5
normal weight	1	1	31 - 35	66.830000000000000+	152.147	0	1	138.413	0.0354935	105.174	3	0	0	1	0	0	0	0	0	1	290.56	3.10505	0	138.413	0.724357	2.14642	0	0	0	0	88.1234	38.5104	37.491	34.6416	8.08509	14.2724	9.39324	27.3541	0.00328569	23.8345	569.51	8.43904	445.985	1.18646	1.08838	301.796	0.974451	1460.97
normal weight	3	2	36+	33.330000000000000 - 66.830000000000000	49.2544	0	1	151.815	0.0508804	106.022	3	2.42083	113.779	2	11.25	2.94693	0	10.7162	24.9131	2	339.762	1.04797	0	151.815	1.08256	2.2558	0.228004	0.239362	0.0627007	0	219.226	65.5207	90.0589	73.8569	19.2078	33.0178	16.8127	501.71	0.060259	32.5978	936.359	13.9797	522.446	2.52487	3.28787	486.852	5.36668	3169.49
normal weight	5	1	36+	66.830000000000000+	115.243	0	1	95.4267	0.0457529	90.9238	3	0.660672	38.6493	1	0	0	0	0	0	1	249.319	1.96996	0	95.4267	0.782101	1.55425	0	0	0	0	276.409	162.44	139.191	131.679	43.1574	51.3757	26.9231	400.971	0.0949065	49.2495	2136.51	16.6619	842.997	3.37094	8.32444	677.377	15.7582	4483.67
normal weight	4	1	31 - 35	33.330000000000000 - 66.830000000000000	123.568	1.74603	3	56.3727	0.0578096	128.961	4	2.57043	169.649	2	5.33195	0	9.14048	0.14933	14.6218	2	365.957	1.87224	0.026455	56.3727	0.875904	1.95396	0.00226257	0.0807871	0	0.138492	262.982	122.378	117.483	103.056	32.1312	43.0019	20.9548	645.144	0.246514	40.9304	1082.03	17.0627	587.716	3.74279	7.83978	610.499	7.62304	5151.97
normal weight	3	3	<= 30	33.330000000000000 - 66.830000000000000	42.4589	0.138896	2	12.6345	0.0245862	49.8854	2	0.359057	23.3387	1	0	0	0	0.14933	0.14933	2	78.7204	0.653214	0.00213687	12.6345	0.378249	0.767467	0.00229738	0	0	0	218.203	113.583	53.2418	82.5743	18.5796	34.153	24.3584	330.09	0.0857164	18.6068	375.816	10.905	324.03	2.43319	2.95938	313.135	2.13494	2684.3
normal weight	1	3	<= 30	33.330000000000000 - 66.830000000000000	28.6544	0	1	31.4114	0.0604446	95.8754	4	0.966054	49.2688	2	0	0	0	0.14933	0.14933	2	109.484	0.56185	0	31.4114	1.18519	1.87991	0.00292803	0	0	0	141.919	40.4576	55.2172	46.8441	12.7425	20.4069	11.8206	205.677	0.0977804	16.0897	640.884	8.15376	308.816	1.42786	2.66658	229.749	4.67498	2047.29
over weight	4	3	31 - 35	66.830000000000000+	196.826	0	1	86.6684	0.190027	498.944	6	0.383709	29.9293	1	0	0	0	0.547542	0.547542	2	313.972	2.52342	0	86.6684	2.43625	6.39671	0.00701976	0	0	0	253.047	110.333	83.9506	84.2725	28.0002	29.4307	22.9758	192.079	0.176513	33.7517	1439.49	16.3444	644.32	2.46639	4.74967	475.13	4.44263	3598.53
over weight	1	3	<= 30	<= 33.330000000000000	13.0666	0.404312	2	8.36728	0.0110463	18.9651	1	0.194785	10.7132	1	39.9896	0	68.5536	0	108.543	3	141.095	0.237574	0.00735113	8.36728	0.200843	0.344819	0	0.727084	0	1.24643	54.4593	33.835	10.7497	12.2151	3.29669	4.9108	3.28319	66.2895	0.00924617	3.45179	120.861	2.09274	53.9768	0.672575	0.933691	56.0017	0.74786	569.839
over weight	4	2	<= 30	33.330000000000000 - 66.830000000000000	73.6726	0.138896	2	0	0.0683851	165.691	4	0.545091	65.4109	2	0	0	0	0.0464581	0.0464581	2	139.269	0.613938	0.00115747	0	0.569876	1.38076	0.000387151	0	0	0	188.063	142.773	146.992	132.785	49.0458	51.1031	20.3308	1195.25	0.262962	32.1667	2005.33	17.0797	614.407	3.73356	10.1373	613.755	21.3334	5098.55
over weight	3	1	36+	33.330000000000000 - 66.830000000000000	73.1983	0	1	31.7738	0.0906565	253.99	5	0.0213298	1.34378	1	0	0	0	0	0	1	106.316	1.16188	0	31.7738	1.43899	4.03158	0	0	0	0	211.572	132.873	68.3715	73.845	22.7687	32.4771	13.669	328.333	0.0156358	43.5503	905.099	13.0227	485.018	2.77139	3.33817	578.47	6.35082	3500.54
over weight	1	2	31 - 35	33.330000000000000 - 66.830000000000000	14.5925	0	1	19.5236	0.000303694	0.425172	1	0.00332566	0.282681	1	0	0	0	0.14933	0.14933	2	34.5482	0.171676	0	19.5236	0.00357287	0.00500202	0.00175682	0	0	0	152.94	78.3464	34.1588	26.2973	7.38113	9.53416	7.92462	90.6709	0.0229908	17.906	382.271	6.96444	388.934	1.46204	2.10753	254.356	2.78088	1289.61
over weight	3	1	36+	66.830000000000000+	42.4682	0.446453	3	13.0127	0.0464872	91.6182	3	0.6851	41.7911	2	0	0	0	0	0	1	97.7185	0.6962	0.00731889	13.0127	0.762085	1.50194	0	0	0	0	198.786	115.994	86.6203	81.6761	19.8326	36.091	19.8979	275.414	0.113386	38.6392	1168.17	12.1233	564.966	3.09138	3.81421	531.783	6.27383	3703.2
over weight	2	1	<= 30	33.330000000000000 - 66.830000000000000	64.1959	0	1	22.4471	0.0384516	91.7333	3	1.66784	133.427	2	5.33195	0	9.14048	0	14.4724	2	234.542	0.802448	0	22.4471	0.480645	1.14667	0	0.0666493	0	0.114256	138.494	55.9828	73.1715	61.5556	21.1795	23.6847	11.9379	327.618	0.137431	16.6879	862.972	7.91986	333.483	1.62658	4.78077	250.933	4.2399	2883.7
over weight	5	3	31 - 35	33.330000000000000 - 66.830000000000000	300.7	0.543209	3	522.974	0.113788	274.168	5	1.41486	120.263	2	28.3884	2.94693	29.3801	11.0182	71.7336	2	1016.21	3.53764	0.00639069	522.974	1.33868	3.22551	0.129625	0.333981	0.0346698	0.345648	351.432	127.149	169.633	95.5986	38.9321	31.646	19.5484	397.522	0.158585	40.5169	2468.76	16.9045	819.879	3.13201	9.9459	448.409	18.1111	4760.56
over weight	1	2	31 - 35	<= 33.330000000000000	133.926	0	1	123.684	0.0114324	23.8661	1	1.44001	109.441	2	3.5	0.916824	0	3.36593	7.78275	2	374.834	1.76219	0	123.684	0.150426	0.314027	0.0442885	0.0460526	0.0120635	0	92.9294	31.1688	68.8706	50.1544	14.3941	20.9193	10.4973	403.485	0.0784811	14.6338	686.737	7.6256	320.338	1.41087	3.38528	199	4.56199	2138.99
over weight	5	3	<= 30	33.330000000000000 - 66.830000000000000	299.859	0	1	0	1.05782	2177.86	6	28.2191	1410.96	3	136.582	34.3809	9.14048	124.48	304.583	3	2015.4	5.99718	0	0	21.1563	43.5572	2.4896	2.73164	0.687618	0.18281	646.176	380.731	308.434	269.652	127.757	89.0952	43.2099	1401.57	0.866661	43.6831	6195.28	21.2925	947.565	3.86463	19.1629	650.576	30.5724	8280.91
over weight	1	1	31 - 35	33.330000000000000 - 66.830000000000000	37.5736	0	1	52.3976	0.004	12	1	0	0	1	0	0	0	0	0	1	89.9712	0.587088	0	52.3976	0.0625	0.1875	0	0	0	0	146.73	80.8686	25.3999	30.1162	8.18174	13.5487	6.39192	97.3747	0.00931647	28.2917	397.752	7.61738	317.298	2.48919	0.415077	349.803	0.755718	1334.77
over weight	1	3	36+	66.830000000000000+	29.6312	0	1	151.815	0.0456679	135.849	3	0	0	1	0	0	0	0	0	1	181.446	0.411544	0	151.815	0.634276	1.88679	0	0	0	0	118.293	40.5499	37.0483	36.3991	6.52673	14.873	13.6113	11.7384	0.000645349	24.5311	704.021	9.32003	392.283	1.17089	1.64229	275.137	2.4371	2015.52
over weight	1	3	<= 30	33.330000000000000 - 66.830000000000000	66.6444	0.404312	2	8.36728	0.057039	146.38	3	1.41727	113.381	2	479.875	0	822.643	0	1302.52	3	1491.32	0.833055	0.00505391	8.36728	0.712988	1.82975	0	5.99844	0	10.283	74.9271	24.2447	31.8038	33.2875	9.69918	12.6389	8.48779	120.128	0.0489878	7.96527	386.505	5.58282	152.396	0.646637	1.59921	105.589	2.14774	1412.39
over weight	4	2	36+	33.330000000000000 - 66.830000000000000	54.3677	0.446453	3	0	0.0299051	59.7233	2	2.88053	213.159	2	17.1384	0	29.3801	0	46.5185	2	314.492	0.734699	0.00603314	0	0.404123	0.807072	0	0.2316	0	0.397029	215.282	63.0704	92.4408	90.804	20.4517	39.06	27.0334	411.254	0.234114	28.7118	628.203	14.0539	546.342	3.16893	7.12937	370.022	10.1292	4601.05
over weight	2	1	36+	33.330000000000000 - 66.830000000000000	50.7116	0	1	21.38	0.018017	39.4054	2	0.345277	23.1336	1	0	0	0	0.14933	0.14933	2	95.3744	0.756889	0	21.38	0.268911	0.58814	0.0022288	0	0	0	160.328	84.7135	55.4001	57.6125	12.9306	24.3506	16.8991	171.744	0.101953	26.3108	509.138	8.92881	347.676	2.17209	2.77012	320.315	4.93549	2038.8
over weight	2	3	<= 30	33.330000000000000 - 66.830000000000000	49.1294	0	1	9.77243	0.149862	319.431	6	2.46222	209.289	2	81.2396	10.8054	68.5536	39.1688	199.767	3	467.958	0.577993	0	9.77243	1.76308	3.75801	0.460809	0.95576	0.127123	0.806513	123.863	83.7565	71.7966	62.1106	29.57	20.3844	7.63807	359.234	0.169566	11.0624	1569.94	5.43878	271.109	1.22623	6.97342	214.291	11.4806	2201.54
over weight	2	1	36+	33.330000000000000 - 66.830000000000000	30.4945	0	1	15.5366	0.0177998	35.5944	2	0.543882	48.9494	2	0	0	0	0.0464581	0.0464581	2	95.027	0.338828	0	15.5366	0.197775	0.395493	0.000516201	0	0	0	131.495	52.5095	64.3747	90.6455	20.7897	41.4625	21.9851	302.02	0.0983403	26.9731	816.928	11.2079	456.763	1.55844	2.50514	318.724	3.00946	3003.93
over weight	5	1	36+	66.830000000000000+	50.8068	0	1	154.418	0.171668	506.784	6	0.0190283	1.34378	1	17.1384	0	29.3801	0	46.5185	2	253.088	0.719439	0	154.418	2.43087	7.17621	0	0.242685	0	0.416031	355.038	150.503	101.177	152.119	23.6664	76.77	45.7048	273.356	0.00452238	91.2274	1251.06	30.3342	1045.94	5.53456	2.70191	1319.95	1.73033	6036.09
over weight	4	3	<= 30	<= 33.330000000000000	76.2664	0	1	43.0957	0.14982	366.766	5	1.79027	126.429	2	39.9896	0	68.5536	0	108.543	3	354.334	1.07995	0	43.0957	2.1215	5.19351	0	0.566265	0	0.970739	233.076	133.691	83.45	95.493	42.8323	33.9073	12.1787	481.465	0.120791	19.3286	1540.29	8.857	342.326	1.45473	5.97115	307.182	12.3847	2886.87
over weight	4	3	<= 30	33.330000000000000 - 66.830000000000000	145.496	0	1	73.3606	0.154103	338.752	6	0.828022	58.4749	2	5.33195	0	9.14048	0.696871	15.1693	2	292.501	2.06027	0	73.3606	2.18214	4.79683	0.0098679	0.0755019	0	0.129432	254.909	107.197	95.5518	87.8393	31.568	32.3008	20.0981	283.898	0.198702	28.3193	1203.75	14.0864	423.166	2.76228	6.29899	423.986	6.80264	3771.1
over weight	4	3	<= 30	66.830000000000000+	56.9947	0	1	15.5366	0.128046	322.961	5	0.85234	75.5514	2	66.3408	0.916824	107.727	3.4688	178.454	3	326.536	0.64299	0	15.5366	1.44456	3.64351	0.0391336	0.74843	0.0103432	1.21533	253.009	130.155	72.7313	81.4161	26.5047	32.8034	17.1932	263.35	0.158027	40.0583	930.742	14.0069	460.371	2.99989	3.96154	548.139	2.67989	3600.72
over weight	4	2	36+	33.330000000000000 - 66.830000000000000	97.7698	0	1	19.5236	0.0755737	206.809	4	0.180829	12.7701	1	20.6384	0.916824	29.3801	3.31947	54.2548	2	184.318	1.38445	0	19.5236	1.07015	2.92847	0.0470047	0.292246	0.0129825	0.416031	331.39	179.498	80.598	93.4435	27.2026	36.896	23.5154	217.91	0.0456887	54.322	1239.02	15.3778	545.248	3.48158	4.04321	676.78	6.99952	4899.61
over weight	5	3	31 - 35	33.330000000000000 - 66.830000000000000	209.918	0.543209	3	104.787	0.115029	212.156	5	1.8744	132.37	2	8.83195	0.916824	9.14048	3.31947	22.2087	2	469.827	2.9725	0.007692	104.787	1.62885	3.00419	0.0470047	0.125063	0.0129825	0.129432	354.757	112.376	190.953	130.94	40.5349	50.6488	30.7522	753.866	0.282293	39.4241	2093.64	19.379	740.657	4.16399	14.2055	588.635	21.3067	6930.35
over weight	3	2	36+	33.330000000000000 - 66.830000000000000	82.328	0	1	87.0982	0.1035	221.449	5	0.220153	19.5144	1	20.6384	0.916824	29.3801	3.4688	54.4041	2	243.345	0.928791	0	87.0982	1.16764	2.4983	0.0391336	0.232834	0.0103432	0.331454	204.099	111.204	75.4563	68.1398	19.8339	29.3314	16.5657	289.272	0.0211852	25.8816	1167.21	10.3067	601.973	2.24473	5.00674	379.436	10.8789	2672.9
over weight	5	3	<= 30	33.330000000000000 - 66.830000000000000	173.51	0.404312	2	119.636	0.524728	1147.32	6	0.489736	34.5851	1	0	0	0	0.348436	0.348436	2	328.484	2.45696	0.00572518	119.636	7.4303	16.2463	0.00493395	0	0	0	401.904	237.651	105.195	145.281	56.5009	55.4226	31.7262	469.468	0.0758179	50.4281	1532.55	20.09	703.314	4.30139	6.09544	738.541	8.73372	4039.72
over weight	3	3	<= 30	<= 33.330000000000000	58.4058	1.43847	3	6.65156	0.0412942	95.4662	3	4.23887	299.349	3	491.125	2.94693	822.643	10.8191	1327.53	3	1693.38	0.827044	0.0203692	6.65156	0.584737	1.35183	0.153201	6.95448	0.0417295	11.6489	201.03	83.5472	105.79	74.9011	21.918	30.0417	17.7475	431.92	0.147596	23.7952	1246.37	12.7831	593.453	2.84046	6.086	375.271	10.5016	3719.93
over weight	1	1	<= 30	33.330000000000000 - 66.830000000000000	11.7878	0.138896	2	12.4157	0.0196529	43.8941	2	1.66646	117.686	2	0	0	0	0	0	1	142.028	0.166919	0.00196681	12.4157	0.278291	0.621553	0	0	0	0	66.8192	19.3619	49.2281	28.9295	7.9392	12.471	5.76482	191.626	0.0946275	8.37758	324.795	4.79846	167.395	1.07454	1.63345	105.492	1.3499	1630.27
over weight	2	1	<= 30	<= 33.330000000000000	25.193	0.446453	3	25.6473	0.148092	295.758	5	3.67666	259.646	3	5.33195	0	9.14048	0	14.4724	2	325.405	0.35674	0.0063219	25.6473	2.09702	4.18802	0	0.0755019	0	0.129432	104.248	43.8306	98.2499	71.5922	18.9062	29.7137	17.0507	1087.98	0.111849	15.1015	678.982	9.54544	331.211	2.05163	5.49612	330.139	9.73551	3034.55
over weight	4	2	<= 30	<= 33.330000000000000	146.221	0.543209	3	115.906	0.0889042	192.305	4	3.83749	271.003	3	5.33195	0	9.14048	0.0464581	14.5189	2	548.192	2.07053	0.007692	115.906	1.25891	2.7231	0.00065786	0.0755019	0	0.129432	223.495	44.6754	115.52	89.4787	24.0493	35.4192	24.4901	310.122	0.250913	34.2675	788.811	14.1864	437.041	2.59262	4.46614	373.055	2.43023	5217.3
over weight	3	2	31 - 35	<= 33.330000000000000	71.6321	0.138896	2	39.0224	0.0558245	129.048	3	3.11144	219.73	2	20.6384	0.916824	29.3801	3.36593	54.3013	2	384.825	1.01433	0.00196681	39.0224	0.790492	1.82736	0.0476625	0.292246	0.0129825	0.416031	218.775	105.341	89.7155	71.8856	18.7349	31.2053	16.3833	352.016	0.191631	35.7412	710.387	12.6481	382.885	2.98473	3.97564	442.299	4.08395	3572.33
over weight	5	3	36+	66.830000000000000+	142.744	0	1	107.539	0.178908	531.336	6	0	0	1	39.9896	0	68.5536	4.18123	112.724	3	363.007	2.55813	0	107.539	3.20625	9.52215	0.0749324	0.71666	0	1.22856	584.863	197.205	136.235	128.013	21.8064	51.7771	46.8786	103.767	4.20236e-05	113.316	2454.45	52.4138	1084.41	8.8675	11.395	1722.19	7.30513	10406.6
over weight	2	2	31 - 35	33.330000000000000 - 66.830000000000000	53.9697	0	1	43.0957	0.0105484	23.007	1	0.0304416	2.42011	1	5.33195	0	9.14048	0	14.4724	2	113.958	0.678865	0	43.0957	0.132684	0.289396	0	0.0670685	0	0.114975	137.061	70.7503	50.9682	60.9066	24.0501	24.7454	7.96963	188.286	0.0137412	13.6253	1098.68	5.17849	253.046	1.15405	3.59068	222.285	8.57306	1736.69
over weight	5	2	36+	66.830000000000000+	580.019	0.808625	3	769.509	0.150362	346.234	6	6.01452	475.147	3	41.2768	1.83365	58.7602	6.73186	108.603	3	1934.09	7.34201	0.0102358	769.509	1.90332	4.38271	0.0852134	0.522491	0.0232107	0.7438	905.765	403.88	470.511	335.824	87.7633	146.863	78.9492	2122.79	0.438297	168.477	5415.01	65.1302	2261.95	10.7772	24.0411	2118.43	41.1419	18649.2
over weight	5	2	31 - 35	<= 33.330000000000000	58.0571	0.446453	3	60.7261	0.0615935	121.956	4	1.49874	104.882	2	69.6384	13.7524	29.3801	49.9414	162.712	3	386.824	0.829624	0.00637972	60.7261	0.880159	1.74273	0.713652	0.995119	0.196518	0.419836	249.899	85.6327	159.22	149.006	39.9009	63.3437	33.8669	1805.97	0.162504	46.2877	1480.03	23.5684	728.356	3.72436	10.6093	875.715	15.5511	6922.09
over weight	2	1	36+	33.330000000000000 - 66.830000000000000	20.8587	0.138896	2	57.7447	0.0109766	21.6138	1	0.348668	24.3998	1	0	0	0	0	0	1	103.142	0.298067	0.0019848	57.7447	0.156853	0.308856	0	0	0	0	191.38	126.448	71.4971	58.8053	11.7144	28.8297	14.3008	133.024	0.111939	46.3864	1073.46	13.6673	599.22	2.92965	3.79697	669.915	6.79879	3161.41
over weight	3	3	31 - 35	33.330000000000000 - 66.830000000000000	62.0257	0.543209	3	97.6182	0.0656025	98.0066	4	1.3427	93.962	2	17.1384	0	29.3801	0	46.5185	2	300.668	0.886335	0.00776234	97.6182	0.937447	1.40049	0	0.244904	0	0.419836	284.994	137.74	55.707	46.5939	14.4985	18.4506	11.2471	95.1369	0.0816003	34.3995	883.602	9.52737	397.599	2.6848	1.65449	375.267	3.3972	2663.15
over weight	2	2	<= 30	33.330000000000000 - 66.830000000000000	64.6699	0.404312	2	8.36728	0.0130728	25.865	1	3.02666	205.813	2	0	0	0	0.696871	0.696871	2	279.951	0.951028	0.00594577	8.36728	0.192246	0.380367	0.0102481	0	0	0	155.503	55.6489	83.6376	66.6949	29.7837	21.463	9.8241	381.498	0.10335	13.4838	1003.55	9.55699	319.151	1.86621	5.17547	277.538	5.87131	2912.24
over weight	2	2	31 - 35	33.330000000000000 - 66.830000000000000	49.2323	0.138896	2	0	0.121631	276.472	5	0.259045	18.128	1	17.1384	0	29.3801	0	46.5185	2	114.018	0.70352	0.0019848	0	1.73808	3.95073	0	0.244904	0	0.419836	180.05	136.955	60.7915	55.3716	17.0572	22.6989	14.5016	183.335	0.115692	33.6513	856.944	9.98031	402.639	2.20693	3.84207	455.868	4.84882	2932.26
over weight	1	2	<= 30	33.330000000000000 - 66.830000000000000	24.4081	0.543209	3	0	0.0263562	53.0584	2	0.414548	33.1638	1	62.8408	0	107.727	0	170.568	3	228.683	0.305101	0.00679011	0	0.329452	0.663229	0	0.78551	0	1.34659	104.171	63.4256	55.0372	54.8655	13.484	25.0004	11.9547	324.475	0.0698374	22.7907	517.841	8.58745	296.355	1.76806	2.17758	340.136	3.04819	2349.96
over weight	1	1	<= 30	33.330000000000000 - 66.830000000000000	42.0244	0	1	26.6929	0.0170561	34.3146	1	0.419685	26.0205	1	0	0	0	0.0464581	0.0464581	2	94.7843	0.677813	0	26.6929	0.275098	0.553461	0.000749324	0	0	0	76.4535	32.8269	42.1316	31.8212	8.81187	12.4028	9.04438	211.105	0.0710595	10.909	377.244	4.93961	198.691	1.27145	1.76189	163.736	3.00452	1534.6
over weight	2	1	<= 30	66.830000000000000+	57.6445	0.543209	3	13.0127	0.03588	67.9752	3	1.06889	74.8009	2	5.33195	0	9.14048	0	14.4724	2	160.474	0.823728	0.00776234	13.0127	0.512718	0.971352	0	0.0761924	0	0.130616	140.949	57.5718	68.0052	75.8681	20.7595	31.2998	18.4496	302.466	0.27085	20.3045	612.641	8.38679	447.916	1.75402	3.92609	243.492	2.3426	2801.35
over weight	4	1	<= 30	33.330000000000000 - 66.830000000000000	31.6074	0	1	19.5236	0.0291406	58.4815	2	0.230173	16.3492	1	0	0	0	0.547542	0.547542	2	68.0278	0.444987	0	19.5236	0.410258	0.823335	0.0077086	0	0	0	304.417	194.327	85.6137	71.9791	21.954	28.9766	15.3389	493.257	0.107073	39.6711	1078.95	12.8838	498.098	3.80665	4.85076	492.3	6.17057	2056.56
over weight	1	2	<= 30	33.330000000000000 - 66.830000000000000	47.5481	0	1	21.38	0.0518201	109.135	3	1.19932	75.5569	2	0	0	0	0.14933	0.14933	2	144.634	0.754732	0	21.38	0.822542	1.7323	0.00237031	0	0	0	111.634	41.0357	61.8826	43.4855	14.1965	17.0399	9.84346	265.167	0.0983789	12.2077	551.182	6.98441	395.677	1.45189	4.35976	214.71	4.80298	1969.96
over weight	1	1	36+	<= 33.330000000000000	40.6005	0.446453	3	71.1199	0.0280318	55.7841	2	0.382762	26.7857	1	0	0	0	0	0	1	138.953	0.580172	0.00637972	71.1199	0.400569	0.797143	0	0	0	0	96.073	41.6278	52.8661	38.5038	11.2136	16.0941	8.25863	154.351	0.044689	18.3274	676.496	6.57138	444.696	1.52001	3.00934	219.476	6.69646	1873.21
over weight	5	2	31 - 35	33.330000000000000 - 66.830000000000000	198.64	0.446453	3	140.605	0.0864931	211.189	4	0.953469	104.882	2	5.33195	0	9.14048	0.14933	14.6218	2	459.195	1.80582	0.00405866	140.605	0.786301	1.9199	0.00135754	0.0484722	0	0.0830953	283.167	123.043	152.636	124.039	26.0229	56.366	32.2322	652.895	0.137038	58.6319	1576.5	22.2188	862.187	5.08265	6.99231	858.282	9.27052	5851.1
over weight	3	1	31 - 35	33.330000000000000 - 66.830000000000000	37.9275	0	1	0	0.00288625	5.5455	1	1.56735	111.329	2	0	0	0	0	0	1	149.256	0.533965	0	0	0.0406343	0.0780727	0	0	0	0	157.35	102.452	99.8815	97.4337	22.4579	48.2026	18.4692	701.204	0.346019	46.7368	819.997	17.9562	544.019	4.17745	13.8692	771.165	6.40059	4155.02
over weight	2	2	36+	66.830000000000000+	50.4393	0.138896	2	38.7303	0.0958519	197.757	5	1.14488	81.3205	2	5.33195	0	9.14048	0.0464581	14.5189	2	185.148	0.710112	0.00195546	38.7303	1.34946	2.78413	0.000654063	0.0750661	0	0.128685	153.391	66.4181	52.0835	64.743	16.9452	29.5209	15.2609	131.177	0.161397	20.7071	659.957	8.81732	604.922	1.5396	2.99289	321.869	3.86343	2377.3
over weight	4	2	36+	66.830000000000000+	186.163	0.446453	3	268.848	0.192545	351.322	6	1.99555	139.649	2	31.5819	6.87618	9.14048	25.0454	72.644	2	667.75	2.66023	0.00637972	268.848	2.75143	5.02032	0.357893	0.4513	0.0982592	0.130616	253.308	119.819	116.319	95.5222	21.5741	44.3184	23.4048	365.643	0.143842	51.6972	1243.03	17.0553	743.527	2.98345	4.41667	584.066	6.60528	4439.74
over weight	3	1	36+	66.830000000000000+	22.9995	0	1	273.267	0.0077506	21.9856	1	0.171854	14.7227	1	0	0	0	0	0	1	310.99	0.268466	0	273.267	0.0904704	0.256632	0	0	0	0	201.228	76.3791	68.1698	66.502	16.3884	30.7644	15.1586	241.187	0.0459344	36.6744	845.153	12.7783	624.139	2.17748	2.66093	436.601	5.2691	2785.36
over weight	1	1	<= 30	66.830000000000000+	73.5346	0	1	13.0127	0.00339629	7.06224	1	0.714858	50.0257	2	0	0	0	0	0	1	136.573	1.05079	0	13.0127	0.0485324	0.100918	0	0	0	0	109.035	70.1239	73.8876	64.1416	19.9591	25.3462	13.7261	398.152	0.199366	15.8528	1123.83	7.36357	639.026	1.70501	4.69127	240.59	6.22809	2285.12
over weight	4	1	36+	66.830000000000000+	31.5039	0.138896	2	151.815	0.032656	67.3055	2	0.123693	8.65601	1	0	0	0	0	0	1	192.114	0.450185	0.0019848	151.815	0.466648	0.961782	0	0	0	0	217.331	120.079	78.8944	87.6989	15.7207	41.3053	26.467	347.133	0.0145913	62.492	935.056	19.2431	635.993	3.85141	2.70805	908.945	5.84359	3879.79
over weight	4	2	31 - 35	33.330000000000000 - 66.830000000000000	51.2023	0.850765	3	55.9429	0.0915896	180.522	5	3.47357	257.044	3	8.83195	0.916824	9.14048	4.01634	22.9056	2	387.946	0.691923	0.0114968	55.9429	1.2377	2.43949	0.0542749	0.119351	0.0123895	0.12352	249.368	98.9809	118.239	85.9673	30.0416	33.222	16.4472	326.52	0.282036	29.2421	1443.7	14.5523	503.513	3.06029	7.71051	451.181	10.2747	3551.73
over weight	5	2	<= 30	66.830000000000000+	224.489	0	1	219.026	0.0824883	180.09	4	3.22799	225.895	2	58.3884	10.8054	29.3801	39.4708	138.045	3	807.455	3.20791	0	219.026	1.17874	2.57345	0.564029	0.834358	0.154407	0.419836	274.657	141.83	150.411	101.324	25.3929	44.6884	24.3246	457.016	0.192771	48.7157	1858.05	18.7314	833.112	4.06557	8.106	669.284	13.4135	5479.97
over weight	1	2	31 - 35	66.830000000000000+	19.8183	0	1	163.303	0.0129961	32.2509	1	0.016096	1.31987	1	5.33195	0	9.14048	0.0464581	14.5189	2	198.96	0.241686	0	163.303	0.158489	0.393304	0.000566562	0.0650237	0	0.111469	162.641	86.2637	53.3338	42.1183	13.8934	16.4031	8.6665	124.9	0.0496862	24.2791	760.266	7.29609	390.61	1.3093	2.21813	205.236	3.92649	1970.28
over weight	5	1	36+	33.330000000000000 - 66.830000000000000	36.3184	0.138896	2	16.6829	0.0304207	80.3024	2	0.792679	55.979	2	17.1384	0	29.3801	0	46.5185	2	155.638	0.51428	0.00196681	16.6829	0.430766	1.13711	0	0.242685	0	0.416031	378.814	251.342	108.12	131.379	22.9998	67.9527	32.6861	253.234	0.118139	101.718	1649.76	25.2573	894.499	5.13522	2.94898	1395.93	3.914	5956.12
over weight	5	2	<= 30	<= 33.330000000000000	141.431	0.543209	3	101.667	0.0797212	207.49	4	0.493537	43.7471	2	0	0	0	0	0	1	287.388	1.59557	0.00612826	101.667	0.899382	2.34082	0	0	0	0	302.243	139.812	129.07	125.859	52.8079	44.6398	19.6444	371.103	0.0904765	24.5202	2276.96	13.0801	908.449	2.26569	8.93835	369.252	18.8313	4599.92
over weight	2	1	36+	33.330000000000000 - 66.830000000000000	42.6268	0	1	21.38	0.0267627	74.0063	2	1.27999	90.3932	2	0	0	0	0.0464581	0.0464581	2	154.447	0.603608	0	21.38	0.378967	1.04795	0.00065786	0	0	0	163.559	90.9897	61.5632	56.4315	15.0935	24.0431	13.8884	102.342	0.112084	32.2773	839.341	9.82926	403.015	2.1475	2.8022	427.405	4.69272	3111.34
over weight	4	2	36+	<= 33.330000000000000	63.6732	0.446453	3	73.3606	0.0707324	168.579	4	2.24002	158.19	2	0	0	0	0	0	1	295.67	0.901631	0.0063219	73.3606	1.00159	2.38712	0	0	0	0	242.507	142.482	83.2607	83.5687	28.0828	33.8851	16.84	250.07	0.156244	38.8333	920.333	12.6731	484.5	2.75331	3.81914	461.533	5.73121	3416.93
over weight	4	1	31 - 35	33.330000000000000 - 66.830000000000000	109.625	0.543209	3	68.1931	0.0853895	193.85	4	2.57738	182.014	2	16.5819	2.94693	9.14048	10.8191	39.4884	2	399.864	1.55232	0.007692	68.1931	1.20914	2.74497	0.153201	0.234805	0.0417295	0.129432	261.828	121.945	139.585	92.3914	29.3183	37.3796	19.7606	374.835	0.211996	36.2654	1867.63	15.5529	749.902	3.24939	9.6164	519.306	12.7794	4758.6
over weight	1	1	<= 30	<= 33.330000000000000	23.7499	1.04172	3	33.4839	0.0638309	127.652	4	1.10818	78.2599	2	5.33195	0	9.14048	0	14.4724	2	151.008	0.336306	0.0147511	33.4839	0.903865	1.80758	0	0.0755019	0	0.129432	101.902	56.0245	73.6824	54.0174	11.9935	25.7108	12.4186	251.251	0.114279	30.2289	712.008	11.4941	458.377	2.29399	2.86475	508.004	5.06243	3007.25
over weight	2	2	36+	66.830000000000000+	53.1883	0	1	25.6473	0.105742	278.928	5	0.456793	32.2588	1	3.5	0.916824	0	3.4688	7.88562	2	118.98	0.753163	0	25.6473	1.49734	3.94971	0.0491192	0.049561	0.0129825	0	155.517	68.2229	67.546	53.6338	15.4555	22.6315	13.1866	186.782	0.0653326	27.3044	601.71	9.68643	298.229	2.03368	3.54629	314.263	5.33158	3025
over weight	3	1	36+	33.330000000000000 - 66.830000000000000	22.3955	0	1	151.815	0.0199878	38.9387	2	1.01483	71.6673	2	3.5	0.916824	0	3.31947	7.73629	2	253.614	0.317127	0	151.815	0.283033	0.551383	0.0470047	0.049561	0.0129825	0	211.269	99.3554	87.1899	65.455	16.8266	30.5418	13.1031	279.005	0.190816	40.3995	904.436	12.724	410.416	2.77784	4.32427	478.177	7.11867	3272.28
over weight	5	2	31 - 35	33.330000000000000 - 66.830000000000000	79.5174	0	1	31.4114	0.172306	334.375	6	7.49421	529.241	3	17.1384	0	29.3801	0	46.5185	2	686.688	1.12599	0	31.4114	2.4399	4.73486	0	0.242685	0	0.416031	272.527	126.604	110.513	117.392	30.8961	46.7455	33.5181	551.296	0.1413	40.4761	762.757	18.7625	729.853	3.4928	4.17499	479.417	2.99634	4919.65
over weight	2	1	<= 30	33.330000000000000 - 66.830000000000000	6.48727	0	1	0	0.0100461	26.4459	1	0.715005	50.7868	2	0	0	0	0	0	1	57.2741	0.0913314	0	0	0.141435	0.372321	0	0	0	0	94.9705	58.8503	76.7472	79.9571	19.2607	40.1691	13.621	1017.88	0.108657	19.7822	507.784	10.6831	475.429	2.36664	5.32864	417.972	9.06833	2688.49
over weight	3	1	31 - 35	<= 33.330000000000000	50.6909	0	1	39.0473	0.00704501	20.5297	1	1.56358	110.42	2	0	0	0	0	0	1	200.158	0.717798	0	39.0473	0.0997594	0.290706	0	0	0	0	230.035	144.271	85.6744	72.0777	21.5113	31.1752	12.6065	362.63	0.205005	32.1314	735.757	12.5204	436.481	2.78703	3.97016	495.498	5.27133	2597.18
over weight	2	2	31 - 35	<= 33.330000000000000	46.7453	1.04172	3	36.4193	0.0851794	187.071	4	1.55709	138.021	2	43.4896	0.916824	68.5536	3.31947	116.28	3	338.507	0.527362	0.0117523	36.4193	0.960958	2.11046	0.0374489	0.490632	0.0103432	0.773394	174.12	78.0417	81.5683	57.4736	11.8975	25.5922	15.3045	296.211	0.127247	37.1719	719.093	13.5881	511.327	2.84649	4.28889	626.567	5.13396	3117.35
over weight	5	2	31 - 35	33.330000000000000 - 66.830000000000000	68.0426	0.138896	2	164.45	0.0504472	109.007	3	1.65267	116.712	2	0	0	0	0.547542	0.547542	2	349.89	0.963504	0.00196681	164.45	0.714348	1.54357	0.00775335	0	0	0	321.726	111.347	144.066	90.919	29.8715	34.1909	20.0614	530.61	0.173889	40.8728	1623.56	17.5692	639.706	3.93572	6.59316	556.023	10.7294	4675.18
over weight	4	2	31 - 35	<= 33.330000000000000	45.7753	0	1	69.7479	0.118568	234.496	5	1.8848	133.104	2	26.25	6.87618	0	24.9425	58.0687	2	306.696	0.648192	0	69.7479	1.67896	3.32053	0.353193	0.371708	0.0973688	0	223.413	101.742	126.653	84.0375	23.9492	36.1483	18.5674	367.909	0.0899175	39.7357	1764.59	14.7434	498.454	3.19457	7.53397	508.022	17.4294	4577.98
over weight	3	3	<= 30	33.330000000000000 - 66.830000000000000	57.6904	0	1	284.756	0.0257622	58.7672	2	0.863802	61.0017	2	62.8408	0	107.727	0.14933	170.717	3	574.165	0.816912	0	284.756	0.3648	0.832161	0.00211455	0.889844	0	1.52545	199.964	67.621	73.1635	88.631	27.4664	35.8674	21.7391	208.806	0.138493	29.5632	571.39	13.7291	379.319	1.82319	2.33267	338.078	2.01652	3285.05
over weight	3	3	36+	33.330000000000000 - 66.830000000000000	36.5739	1.43847	3	35.6573	0.0237796	53.9432	2	1.45801	102.965	2	79.9792	0	137.107	0.0464581	217.133	3	393.767	0.517897	0.0203692	35.6573	0.336727	0.763852	0.00065786	1.13253	0	1.94148	205.46	72.7812	87.0209	84.5915	26.6351	30.8735	23.0968	192.223	0.0582347	28.6964	986.892	12.3362	580.177	1.92486	4.53781	392.676	9.41299	3282.32
over weight	4	3	31 - 35	33.330000000000000 - 66.830000000000000	85.9764	0	1	218.152	0.0881395	166.234	4	0.259647	18.3363	1	0	0	0	0.348436	0.348436	2	322.813	1.21745	0	218.152	1.24808	2.35392	0.00493395	0	0	0	306.619	122.988	104.659	92.0736	26.8902	40.5591	21.0179	270.672	0.0471811	37.2572	1548.46	14.2166	553.006	2.63567	5.84152	411.427	11.881	4096.7
over weight	1	2	<= 30	<= 33.330000000000000	59.9897	0	1	46.9786	0.0168073	46.5782	1	1.09243	77.1473	2	17.1384	0	29.3801	0.0464581	46.565	2	230.681	0.849472	0	46.9786	0.237996	0.659561	0.00065786	0.242685	0	0.416031	145.616	44.8561	49.1363	48.5439	14.9007	19.0004	12.2582	116.727	0.0366015	19.4569	593.033	7.58536	424.205	1.30406	2.10201	257.002	3.74536	2184.49
over weight	3	2	36+	<= 33.330000000000000	66.754	0.404312	2	12.4157	0.0395746	104.796	3	1.45072	102.45	2	0	0	0	0.0464581	0.0464581	2	182.071	0.945256	0.00572518	12.4157	0.560388	1.48395	0.00065786	0	0	0	203.669	104.598	60.7284	69.0768	17.1354	28.5986	19.3095	175.323	0.111759	35.4221	698.979	12.0881	374.25	2.19647	1.8729	463.516	2.58785	3664.9
over weight	4	3	36+	33.330000000000000 - 66.830000000000000	106.295	1.04172	3	44.7865	0.184621	423.885	6	1.98912	140.472	2	43.4896	0.916824	68.5536	3.66791	116.628	3	409.223	1.50517	0.0147511	44.7865	2.61429	6.00234	0.0519386	0.615826	0.0129825	0.970739	311.083	156.521	122.531	92.1225	29.0253	37.8715	19.8479	415.621	0.266826	36.1842	1374.78	16.5228	702.082	3.74674	7.34827	574.851	8.06966	4672.59
over weight	2	2	31 - 35	<= 33.330000000000000	60.0502	0	1	49.7944	0.0407655	115.585	3	1.23494	109.465	2	20.6384	0.916824	29.3801	3.36593	54.3013	2	273.611	0.677462	0	49.7944	0.4599	1.30398	0.037973	0.232834	0.0103432	0.331454	179.907	104.657	72.2895	50.15	14.6115	20.4811	10.6749	278.865	0.126352	28.4529	637.962	9.86303	390.262	2.76993	3.93039	375.977	2.77843	2351.67
over weight	3	2	36+	33.330000000000000 - 66.830000000000000	51.3471	0.138896	2	24.5009	0.0922336	244.881	5	1.56593	110.586	2	0	0	0	0	0	1	186.573	0.72709	0.00196681	24.5009	1.30606	3.46759	0	0	0	0	226.887	113.283	51.1972	58.1878	16.0826	23.6251	14.4941	102.042	0.0583094	30.054	621.077	10.13	413.741	2.13376	1.69684	354.2	1.16593	2765.16
over weight	4	2	31 - 35	<= 33.330000000000000	91.1606	0	1	120.662	0.0708395	143.417	4	2.09765	148.136	2	8.83195	0.916824	9.14048	3.31947	22.2087	2	382.167	1.29086	0	120.662	1.00311	2.03083	0.0470047	0.125063	0.0129825	0.129432	298.542	175.2	67.4822	79.5233	22.0788	35.583	17.7324	134.446	0.0763539	41.2242	1229.91	11.8285	484.032	2.53565	2.37221	499.558	4.94385	3651.29
over weight	3	3	31 - 35	<= 33.330000000000000	90.9994	0	1	62.1369	0.131445	279.749	5	1.92658	136.055	2	0	0	0	0.0464581	0.0464581	2	289.238	1.28858	0	62.1369	1.86129	3.96132	0.00065786	0	0	0	211.538	116.813	67.1497	73.4663	29.1356	27.1497	14.8018	245.564	0.0926904	24.5459	1201.31	9.16879	410.552	1.74989	3.7858	318.608	8.55856	2487.81
over weight	5	3	36+	<= 33.330000000000000	161.699	1.74603	3	100.739	0.193326	455.681	6	4.62313	409.794	3	479.875	0	822.643	0.0464581	1302.56	3	1976.54	1.82422	0.019698	100.739	2.18103	5.1408	0.000524121	5.41376	0	9.28072	379.788	168.669	121.043	122.976	40.803	45.7978	30.5414	380.962	0.225303	45.6717	1250.85	19.1439	630.938	3.48235	5.02948	577.585	6.62631	6945.84
over weight	5	1	31 - 35	33.330000000000000 - 66.830000000000000	54.9891	0	1	0	0.0162407	38.921	1	3.45021	243.654	3	0	0	0	0	0	1	298.643	0.778661	0	0	0.229973	0.551133	0	0	0	0	253.744	154.891	139.138	119.055	33.2036	51.6134	23.8605	774.556	0.182628	52.375	1300.9	18.967	677.209	4.74205	10.6542	783.107	10.7904	6427.43
over weight	4	3	<= 30	66.830000000000000+	44.0972	4.07407	3	18.7368	0.14375	290.839	5	4.38632	309.762	3	8.83195	0.916824	9.14048	3.66791	22.5572	2	399.227	0.624429	0.05769	18.7368	2.03554	4.11836	0.0519386	0.125063	0.0129825	0.129432	250.963	116.443	104.66	91.2038	27.7216	36.5589	21.429	293.878	0.194273	34.9787	991.513	15.2641	468.224	3.4847	6.43094	552.928	7.76416	4356.5
over weight	5	3	31 - 35	33.330000000000000 - 66.830000000000000	148.323	0	1	101.667	0.0833273	149.807	4	0.0190283	1.34378	1	5.33195	0	9.14048	0.0464581	14.5189	2	265.852	2.1003	0	101.667	1.17994	2.12131	0.00065786	0.0755019	0	0.129432	325.118	121.123	109.611	119.994	43.3638	42.8514	27.0807	486.564	0.0680291	31.9794	1805.07	14.5992	673.969	2.27461	5.74354	498.905	12.125	4404.76
over weight	5	2	36+	33.330000000000000 - 66.830000000000000	46.7401	0	1	7.16928	0.125364	299.925	5	4.69456	331.53	3	52.5	13.7524	0	49.9414	116.194	3	501.633	0.661854	0	7.16928	1.77518	4.24702	0.707185	0.743415	0.194738	0	325.185	198.298	160.11	116.274	28.0767	54.0466	25.3142	590.802	0.270395	87.9862	2094.54	30.671	1364.3	7.02173	5.47298	1549.86	6.30733	6970.5
over weight	2	2	<= 30	<= 33.330000000000000	111.988	0	1	58.1617	0.0454026	97.1757	3	1.58405	111.866	2	43.3884	6.87618	29.3801	24.9425	104.587	3	386.602	1.58578	0	58.1617	0.642914	1.37604	0.353193	0.614393	0.0973688	0.416031	177.843	89.4742	70.8223	50.2453	15.9288	20.7957	10.0788	423.944	0.126395	25.0423	1313.76	8.81172	351.708	2.04524	4.05493	394.445	5.9021	2937.34
over weight	5	1	31 - 35	33.330000000000000 - 66.830000000000000	59.7223	1.43847	3	2.60315	0.0145642	29.1284	1	1.25376	89.0543	2	0	0	0	0	0	1	152.818	0.840804	0.0202516	2.60315	0.205043	0.410086	0	0	0	0	202.672	140.538	148.474	131.394	28.1455	63.8981	27.8936	1254.83	0.245901	56.8861	1003.44	21.3166	785.563	5.37179	10.9179	854.812	10.8652	6588.53
over weight	3	2	31 - 35	<= 33.330000000000000	65.0939	0	1	26.6929	0.0418653	102.08	3	1.46295	103.314	2	0	0	0	0	0	1	195.1	0.921749	0	26.6929	0.592825	1.44548	0	0	0	0	224.514	119.283	76.4247	67.7217	18.1827	29.6932	15.0499	237.006	0.11057	28.1679	647.27	10.1984	341.452	2.232	2.37847	360.339	2.25797	3159.25
over weight	3	2	<= 30	<= 33.330000000000000	81.8591	0.404312	2	175.713	0.104158	244.869	5	1.14747	89.5026	2	17.1384	0	29.3801	0	46.5185	2	393.997	1.04948	0.00518349	175.713	1.33535	3.13935	0	0.219723	0	0.376668	184.584	41.5612	95.0774	77.4037	22.6561	30.271	18.5937	1081.04	0.00797726	15.6551	696.406	11.4027	235.406	1.68557	3.96997	331.814	5.81265	3805.06
over weight	2	3	<= 30	33.330000000000000 - 66.830000000000000	273.986	0	1	42.5678	0.0663433	126.445	4	1.3599	119.671	2	41.25	10.8054	0	39.1688	91.2242	2	527.449	3.11348	0	42.5678	0.753901	1.43687	0.4451	0.46875	0.122789	0	124.023	44.3658	85.7748	51.084	21.9728	18.7247	6.47859	317.634	0.325084	15.205	1724.89	6.50069	192.229	1.07181	3.31819	225.33	2.96136	5404.61
over weight	1	1	<= 30	<= 33.330000000000000	16.2845	0	1	4.04841	0.0134783	40.2029	1	0.175153	15.0054	1	5.33195	0	9.14048	0	14.4724	2	49.8107	0.190084	0	4.04841	0.157328	0.469276	0	0.0622382	0	0.106694	107.425	61.8679	57.3978	44.2197	12.3722	21.0698	8.82383	131.113	0.0588497	16.856	1032.9	6.4048	451.587	1.31642	5.31046	266.32	11.1974	1891.6
over weight	2	3	36+	33.330000000000000 - 66.830000000000000	49.3276	0	1	70.7575	0.0518893	118.966	3	0.137894	9.79463	1	39.9896	0	68.5536	0.348436	108.892	3	238.771	0.694462	0	70.7575	0.730527	1.67487	0.00490547	0.562996	0	0.965136	197.602	82.4643	47.3416	50.1253	13.7508	20.0483	13.7306	168.128	0.00848347	30.6832	519.5	12.1241	384.275	2.0957	1.54224	403.063	1.52819	2518.61
over weight	5	1	<= 30	66.830000000000000+	61.7767	1.74603	3	0	0.0927992	195.3	5	7.59529	673.246	3	0	0	0	0	0	1	736.769	0.69694	0.019698	0	1.04692	2.2033	0	0	0	0	220.471	124.29	195.371	167.568	52.7446	76.3863	24.9169	1056.54	1.115	56.0569	1355.63	27.6757	664.112	6.42428	20.4337	984.298	8.54664	8609.04
over weight	4	2	<= 30	33.330000000000000 - 66.830000000000000	41.3719	0	1	160.183	0.0945664	272.62	5	0.189092	16.6685	1	0	0	0	0.14933	0.14933	2	218.372	0.469335	0	160.183	1.07279	3.09268	0.00169404	0	0	0	326.861	55.5928	99.1367	62.241	17.285	22.2496	16.7208	282.447	0.0691191	35.3683	685.645	15.1178	422.91	2.38515	4.40127	321.564	1.44361	3812.06
over weight	5	3	<= 30	<= 33.330000000000000	106.958	1.04172	3	86.7607	0.186018	382.881	6	1.96833	173.508	2	11.25	2.94693	0	10.6697	24.8667	2	393.136	1.21337	0.0118176	86.7607	2.11024	4.34351	0.121041	0.127623	0.0334309	0	368.153	173.507	136.824	156.029	51.7919	58.8128	39.8412	608.196	0.176004	32.76	1672.81	17.422	554.588	3.11689	10.5833	518.117	13.1436	4514.29
over weight	3	1	31 - 35	33.330000000000000 - 66.830000000000000	57.0633	0	1	37.8493	0.0285914	60.261	2	1.34921	99.8413	2	3.5	0.916824	0	3.36593	7.78275	2	202.537	0.771126	0	37.8493	0.386371	0.814337	0.0454855	0.0472973	0.0123895	0	146.394	72.6537	81.7561	89.4213	21.4383	37.345	23.5861	462.906	0.106106	21.3057	965.172	9.66522	461.331	1.8845	4.9376	299.43	5.7884	2635.16
over weight	4	2	<= 30	<= 33.330000000000000	131.421	2.04131	3	121.081	0.181526	351.612	6	3.80936	335.795	3	11.25	2.94693	0	10.6697	24.8667	2	615.206	1.49088	0.0231572	121.081	2.05929	3.98879	0.121041	0.127623	0.0334309	0	255.975	140.16	105.315	90.2459	25.8262	37.6709	19.4778	375.463	0.311283	42.5657	1293.59	14.7847	584.284	3.52195	4.87075	487.984	7.7711	4018.36
over weight	4	2	36+	33.330000000000000 - 66.830000000000000	59.9395	1.74603	3	7.16928	0.0883909	217.056	4	1.20068	78.0444	2	39.9896	0	68.5536	0	108.543	3	255.442	0.922147	0.026862	7.16928	1.35986	3.33932	0	0.615225	0	1.05467	275.4	213.069	83.0055	72.2502	20.9902	30.5107	15.1599	237.544	0.105461	56.1598	1427.03	15.4768	632.353	3.44139	4.81079	751.411	7.34861	3685.7
over weight	1	2	<= 30	66.830000000000000+	32.1103	0	1	19.5236	0.101629	240.903	5	0.406292	26.409	1	3.5	0.916824	0	3.66791	8.08473	2	86.1276	0.494005	0	19.5236	1.56352	3.7062	0.0564293	0.0538462	0.014105	0	147.033	80.0523	52.464	49.2273	23.366	16.8595	6.22358	182.652	0.0435055	11.8106	1072.04	5.79332	428.441	1.43117	4.6646	209.819	9.32949	1615.66
over weight	3	2	31 - 35	33.330000000000000 - 66.830000000000000	17.5003	0	1	21.38	0.328978	646.546	6	0.828624	73.4492	2	5.33195	0	9.14048	0	14.4724	2	126.802	0.197431	0	21.38	3.71139	7.29407	0	0.0601528	0	0.103119	242.243	112.541	81.2266	73.7755	18.6658	32.4022	18.0931	375.425	0.190905	33.818	569.18	12.3367	404.599	2.46969	7.163	414.789	5.27715	3186.24
over weight	2	1	31 - 35	33.330000000000000 - 66.830000000000000	6.59709	0	1	30.3631	0.0159695	38.0268	1	0.236078	16.6718	1	5.33195	0	9.14048	0.14933	14.6218	2	68.2537	0.0934167	0	30.3631	0.226132	0.53847	0.00211455	0.0755019	0	0.129432	187.335	121.84	88.7049	49.1057	16.8787	21.2771	8.82701	294.318	0.083455	20.178	1623.62	7.94133	574.497	2.60668	7.40064	342.494	15.4344	2412.67
over weight	5	2	31 - 35	66.830000000000000+	110.379	0	1	146.586	0.202663	440.943	6	3.86568	274.579	3	52.5	13.7524	0	49.8385	116.091	3	647.636	1.55398	0	146.586	2.8532	6.20785	0.701654	0.739124	0.193613	0	325.376	161.755	137.986	110.218	34.0024	46.8679	23.7277	446.792	0.284891	49.6009	1709.11	17.6312	953.079	3.77508	6.78302	719.324	8.08538	5448.28
over weight	1	1	31 - 35	33.330000000000000 - 66.830000000000000	80.7954	1.29958	3	4.04841	0.0185255	49.971	2	0.903599	80.095	2	17.1384	0	29.3801	0	46.5185	2	212.757	0.911501	0.0146613	4.04841	0.208998	0.563752	0	0.193348	0	0.331454	86.6865	56.5915	63.195	68.2977	24.0733	26.8902	11.5963	486.604	0.244219	18.7968	949.648	8.45613	438.119	1.45277	3.67063	332.655	5.09348	3090.47
over weight	2	2	31 - 35	33.330000000000000 - 66.830000000000000	202.936	0	1	223.074	0.010993	22.9135	1	0.133351	9.47195	1	0	0	0	0	0	1	435.482	2.85704	0	223.074	0.154766	0.32259	0	0	0	0	255.604	120.424	43.3274	44.3076	13.2153	19.4623	8.67398	65.2817	0.013389	37.8446	420.787	9.37659	392.574	2.53488	0.564604	358.896	0.850768	1556.84
over weight	1	3	<= 30	<= 33.330000000000000	19.1065	0.138896	2	39.0473	0.0834177	211.093	4	0.460055	32.6777	1	0	0	0	0	0	1	90.9704	0.268993	0.00195546	39.0473	1.1744	2.97188	0	0	0	0	189.719	139.89	26.0247	25.0528	10.7113	8.05904	4.67617	95.6658	0.0338895	11.1612	465.456	4.42089	476.832	1.20995	1.1613	135.967	1.23907	876.597
over weight	4	3	31 - 35	66.830000000000000+	73.9617	2.08345	3	23.0441	0.240241	492.057	6	5.00102	400.082	3	52.5	13.7524	0	49.8385	116.091	3	615.262	0.924521	0.0260431	23.0441	3.00301	6.15072	0.622981	0.65625	0.171905	0	236.824	151.587	133.346	84.7762	27.325	34.1626	16.7474	667.424	0.449565	28.7244	2000.98	11.955	495.849	3.31628	7.67909	417.532	12.234	3833.46
over weight	3	2	31 - 35	<= 33.330000000000000	85.5497	0.850765	3	161.465	0.0424117	97.9442	3	2.04558	145.297	2	0	0	0	0.0464581	0.0464581	2	393.209	1.20442	0.0119775	161.465	0.597095	1.37891	0.000654063	0	0	0	221.092	61.2316	73.98	64.8336	18.7103	27.1413	14.7508	225.611	0.180762	27.4581	656.649	10.8738	511.654	2.11384	3.03907	319.093	2.60536	3408.98
over weight	4	3	36+	66.830000000000000+	87.6703	0	1	53.7696	0.153665	375.918	6	0.0172865	1.03719	1	0	0	0	0	0	1	142.477	1.46117	0	53.7696	2.56109	6.2653	0	0	0	0	244.719	117.395	75.4098	77.7937	16.5146	34.301	21.4373	36.3684	0.0113711	55.9039	1494.15	18.2049	833.885	3.64595	3.20204	783.356	5.52066	3212.62
over weight	2	2	<= 30	<= 33.330000000000000	43.957	0	1	8.36728	0.0975939	246.939	5	2.26066	160.574	2	0	0	0	0	0	1	212.899	0.61885	0	8.36728	1.37398	3.47655	0	0	0	0	192.208	112.438	60.2926	71.235	25.8699	27.5065	14.622	161.042	0.1274	22.4132	861.003	8.4731	504.336	1.79498	3.19183	232.725	5.07048	2307.5
over weight	4	3	31 - 35	<= 33.330000000000000	115.07	0.446453	3	104.787	0.184843	473.146	6	3.4315	243.74	3	43.4896	0.916824	68.5536	3.4688	116.429	3	580.472	1.62001	0.00628541	104.787	2.60233	6.66122	0.0488357	0.612271	0.0129076	0.965136	322.527	162.928	90.0455	96.4421	39.1486	35.877	17.7674	184.286	0.171758	35.4042	1458.88	12.4537	517.688	2.44196	4.3231	463.846	6.33431	3689.23
over weight	4	3	<= 30	33.330000000000000 - 66.830000000000000	35.5053	1.74603	3	34.7284	0.173869	378.472	6	2.92165	207.525	2	0	0	0	0.0464581	0.0464581	2	279.551	0.499864	0.0245816	34.7284	2.44783	5.32833	0.000654063	0	0	0	254.478	140.957	112.504	88.2424	38.9263	29.2418	14.1634	438.665	0.152878	11.6273	1647.33	8.18113	663.637	1.96409	8.61158	232.816	19.3136	2942.83
over weight	5	2	36+	66.830000000000000+	39.6853	1.44603	3	163.303	0.255766	587.623	6	2.55625	207.056	2	0	0	0	0.14933	0.14933	2	411.64	0.489942	0.0178523	163.303	3.1576	7.2546	0.00184357	0	0	0	413.78	240.69	98.9528	97.1081	30.8779	39.3228	21.0268	409.205	0.188514	57.4272	931.695	19.6285	810.284	3.94189	7.0748	597.943	4.4211	4511.87
over weight	2	2	31 - 35	33.330000000000000 - 66.830000000000000	53.0053	0.543209	3	2.60315	0.0189266	41.3435	2	0.755739	68.0165	2	39.9896	0	68.5536	0	108.543	3	232.711	0.588947	0.00603565	2.60315	0.210296	0.459372	0	0.444329	0	0.761707	104.515	64.112	80.8245	89.2114	34.649	33.3602	14.4646	358.668	0.17141	12.8614	1239.96	7.79406	476.04	1.6096	6.39442	227.754	11.2231	2782.53
over weight	3	3	<= 30	<= 33.330000000000000	86.2219	1.04172	3	178.834	0.0762948	154.267	4	1.87451	133.146	2	3.5	0.916824	0	3.36593	7.78275	2	407.026	1.21388	0.014666	178.834	1.07412	2.17186	0.0473874	0.049275	0.0129076	0	243.778	64.7914	84.2518	58.9136	15.0074	25.5641	13.681	215.631	0.183063	33.564	681.343	12.6197	329.106	2.33075	3.32371	451.006	5.13004	3589.66
over weight	4	2	31 - 35	33.330000000000000 - 66.830000000000000	149.153	0	1	158.344	0.0353872	82.0444	3	0.309805	26.953	1	39.9896	0	68.5536	0	108.543	3	442.994	1.7144	0	158.344	0.406749	0.943039	0	0.459651	0	0.787972	236.82	89.8453	95.3363	126.808	39.87	51.1869	28.5233	601.586	0.0823198	24.9091	1287.68	11.8983	572.598	2.0723	5.09738	446.715	10.4672	3972.26
over weight	4	1	36+	66.830000000000000+	138.739	0	1	53.7696	0.129796	385.155	5	0	0	1	0	0	0	0	0	1	192.508	2.35151	0	53.7696	2.19994	6.52804	0	0	0	0	259.553	124.764	75.6018	121.189	17.2419	59.3904	37.6634	28.333	0.000574299	73.3461	1137.35	24.4504	766.136	4.15842	1.94533	983.943	0.957222	6068.75
over weight	3	2	36+	66.830000000000000+	68.7054	0	1	101.8	0.00096308	2.109	1	0.171194	14.7227	1	79.9792	0	137.107	0.0464581	217.133	3	402.361	0.7989	0	101.8	0.0111986	0.0245233	0.00054021	0.929991	0	1.59427	198.432	75.0639	78.2722	83.2908	21.0668	34.0532	25.5299	186.331	0.0502492	35.0502	936.405	14.6414	695.403	2.52204	3.5791	482.561	7.75823	3654.63
over weight	5	2	36+	33.330000000000000 - 66.830000000000000	127.049	0.446453	3	53.7696	0.169711	348.101	6	3.08709	271.664	3	92.4896	13.7524	68.5536	49.7921	224.588	3	677.516	1.44374	0.00507332	53.7696	1.92854	3.95569	0.565819	1.05102	0.156277	0.779018	334.673	218.153	204.387	194.837	52.2689	76.9205	61.5137	383.658	0.294469	67.8431	3405.7	26.8298	1457.76	5.35335	13.2419	1073.06	22.4802	7588.29
over weight	3	2	36+	33.330000000000000 - 66.830000000000000	38.7899	0	1	157.539	0.0416715	121.946	3	0	0	1	39.9896	0	68.5536	0.348436	108.892	3	305.221	0.497307	0	157.539	0.53425	1.5634	0.00446712	0.512687	0	0.878892	296.097	174.126	62.0741	51.9061	12.1238	20.3274	15.5394	136.25	0.0181443	55.4801	874.505	17.0342	752.41	3.24852	2.05884	607.928	1.66175	2344.9
over weight	1	3	<= 30	33.330000000000000 - 66.830000000000000	17.1159	0.543209	3	2.60315	0.0304843	64.3388	2	0.57278	42.9585	2	0	0	0	0.696871	0.696871	2	63.9176	0.228211	0.00724278	2.60315	0.406457	0.857851	0.00929162	0	0	0	136.109	65.7485	33.1561	31.5379	10.9324	13.1331	6.27845	133.546	0.0641904	12.3436	325.496	7.85422	199.024	1.9188	3.17464	249.759	2.65052	1115.24
over weight	1	1	31 - 35	66.830000000000000+	51.068	0.404312	2	99.7734	0.00915825	26.3165	1	0.709022	57.4308	2	0	0	0	0	0	1	208.677	0.63047	0.00499151	99.7734	0.113065	0.324895	0	0	0	0	162.949	61.3061	41.0544	42.4062	10.1392	19.7379	10.6934	132.39	0.108619	21.9828	362.042	8.69614	454.844	1.39641	2.66804	241.872	0.722488	2250.22
over weight	3	3	31 - 35	33.330000000000000 - 66.830000000000000	197.009	0.850765	3	117.033	0.125116	299.311	5	3.731	279.825	3	79.9792	0	137.107	0	217.086	3	811.804	2.62679	0.0113435	117.033	1.66821	3.99082	0	1.06639	0	1.8281	198.164	123.449	88.7971	61.6809	17.1105	26.7156	14.1291	377.34	0.260212	24.1804	1254.99	9.58041	507.687	2.82463	5.90189	312.369	9.79826	3090.14
over weight	4	1	36+	66.830000000000000+	64.8005	0	1	42.9976	0.0551351	142.985	3	0.178251	16.0426	1	0	0	0	0.348436	0.348436	2	124.189	0.720005	0	42.9976	0.612612	1.58873	0.00387151	0	0	0	199.597	73.5461	105.443	88.0487	23.8471	38.661	19.3425	438.402	0.0660394	37.7782	1304.59	15.5227	498.758	3.17352	6.12028	575.59	9.22076	4393.66
over weight	2	1	31 - 35	66.830000000000000+	29.3601	0	1	49.8867	0.015013	44.6798	1	0	0	1	0	0	0	0.0464581	0.0464581	2	79.2932	0.326223	0	49.8867	0.166811	0.496442	0.000516201	0	0	0	225.895	130.298	38.8127	66.7553	11.5773	34.0882	19.8199	4.49493	0.00356328	38.0395	548.92	13.1765	650.93	2.31044	0.294361	487.684	0.16276	3655.62
over weight	4	2	31 - 35	33.330000000000000 - 66.830000000000000	52.7269	0	1	73.2932	0.0143474	33.941	1	0.0539911	4.31928	1	17.1384	0	29.3801	0	46.5185	2	176.858	0.659086	0	73.2932	0.179343	0.424262	0	0.21423	0	0.367251	206.366	88.5067	123.441	116.143	24.2472	51.1908	29.7762	1451.12	1.00761	42.9631	649.682	41.9758	455.4	5.05178	84.5462	1982.5	2.97359	5230.46
over weight	4	1	31 - 35	33.330000000000000 - 66.830000000000000	107.082	0.446453	3	110.631	0.0385838	77.1109	3	1.46194	102.307	2	0	0	0	0	0	1	320.466	1.53019	0.00637972	110.631	0.551354	1.1019	0	0	0	0	221.937	70.207	130.996	99.5501	24.7851	44.285	22.8092	410.912	0.0993573	29.2353	776.094	12.663	584.998	3.54186	3.67201	386.778	4.3483	4757.12
over weight	3	3	31 - 35	33.330000000000000 - 66.830000000000000	136.163	0	1	145.332	0.105715	298.102	5	0.0561774	3.76388	1	17.1384	0	29.3801	0.348436	46.867	2	332.125	2.03228	0	145.332	1.57783	4.44929	0.00520053	0.255797	0	0.438509	221.252	50.2286	67.3925	58.6936	15.2972	22.573	16.6422	70.1375	0.0242153	32.6492	924.357	13.6798	430.102	2.12399	3.278	414.786	3.06941	3114.11
over weight	4	1	<= 30	<= 33.330000000000000	61.6431	0	1	21.38	0.0239181	69.0274	2	1.56389	109.441	2	0	0	0	0	0	1	192.464	0.880867	0	21.38	0.341785	0.986388	0	0	0	0	273.176	167.214	101.592	85.7053	23.3495	36.8276	18.7597	402.301	0.194271	41.6837	1076.62	14.4934	944.468	3.31021	3.14029	506.78	1.8878	4305.8
over weight	5	3	36+	33.330000000000000 - 66.830000000000000	45.3113	0	1	39.0473	0.134299	272.302	5	0	0	1	0	0	0	0.348436	0.348436	2	84.707	0.707988	0	39.0473	2.09842	4.25472	0.00544431	0	0	0	450.06	265.439	62.7476	117.475	31.5941	48.9083	34.8853	46.8677	0.0504947	46.6224	951.585	19.1909	749.456	5.99674	4.61527	671.409	3.7277	3336.09
over weight	5	2	36+	66.830000000000000+	89.2014	0.138896	2	36.7817	0.135619	325.042	5	0.334077	23.3787	1	0	0	0	0	0	1	149.501	1.27467	0.0019848	36.7817	1.93797	4.64478	0	0	0	0	301.13	149.064	90.3052	110.962	22.7422	51.6023	31.552	138.334	0.0591847	54.7244	1241.82	18.5238	841.767	3.46184	4.04825	723.35	7.57994	4963.72
over weight	4	2	36+	66.830000000000000+	67.6801	0	1	190.863	0.0469263	129.11	3	0.0238134	1.66646	1	0	0	0	0.0464581	0.0464581	2	260.256	0.967135	0	190.863	0.670567	1.84495	0.000663877	0	0	0	256.103	135.628	77.6819	96.8083	24.8484	41.2673	26.684	168.483	0.0464875	60.2176	1095.28	17.7788	583.785	2.76128	2.19724	669.549	3.22702	4237.42
over weight	4	2	31 - 35	<= 33.330000000000000	118.684	0	1	104.019	0.0539301	110.499	3	0.196231	17.2978	1	0	0	0	0	0	1	240.001	1.34639	0	104.019	0.6118	1.25353	0	0	0	0	271.675	131.845	90.0473	88.8332	24.0504	34.4387	26.6199	236.265	0.128546	43.6016	1055.12	15.2866	555.29	2.96658	3.11722	535.132	5.65481	3771.62
over weight	1	3	<= 30	33.330000000000000 - 66.830000000000000	46.4398	1.44603	3	15.6159	0.0895649	182.665	4	1.78121	128.247	2	199.948	0	342.768	0	542.716	3	734.465	0.644997	0.0200838	15.6159	1.24396	2.53701	0	2.77706	0	4.76067	78.0002	16.4589	49.4176	33.6954	11.3369	12.6817	6.89476	162.251	0.170457	9.4049	356.792	5.61725	142.993	1.18979	1.13244	123.763	0.591326	1893.16
over weight	4	3	<= 30	<= 33.330000000000000	29.8726	0.138896	2	39.0473	0.144288	270.557	5	0.40824	34.7004	1	5.33195	0	9.14048	0.348436	14.8209	2	118.58	0.351443	0.00163407	39.0473	1.6975	3.18302	0.00409924	0.0627288	0	0.107535	273.498	126.238	105.142	78.2656	26.3239	30.2061	17.5855	512.242	0.0844509	23.3955	1228.17	12.0822	385.721	3.03888	7.45789	352.442	16.1048	3283.87
over weight	1	2	31 - 35	33.330000000000000 - 66.830000000000000	22.9796	0	1	9.77243	0.0546607	149.876	3	0	0	1	5.33195	0	9.14048	0	14.4724	2	47.2245	0.276863	0	9.77243	0.658563	1.80574	0	0.0642403	0	0.110126	74.848	45.2447	20.9626	33.3818	6.80641	14.1633	10.3	11.7287	0.0041684	14.4916	427.011	5.07864	237.676	0.944043	0.972127	157.092	0.913848	854.001
over weight	1	1	36+	66.830000000000000+	17.6018	0	1	14.0798	0.0478513	142.399	3	0	0	1	0	0	0	0	0	1	31.6815	0.251454	0	14.0798	0.68359	2.03427	0	0	0	0	147.187	59.862	39.5811	53.8283	8.66878	27.2463	14.7928	27.3526	0.000654354	37.4982	559.547	11.8707	480.295	2.08477	0.57609	565.663	0.348705	2343.38
over weight	5	2	<= 30	33.330000000000000 - 66.830000000000000	92.1669	0	1	58.1617	0.0723615	144.027	4	3.37729	246.542	3	5.33195	0	9.14048	0.696871	15.1693	2	412.04	1.26256	0	58.1617	0.991253	1.97297	0.00954618	0.0730404	0	0.125212	341.997	207.345	135.942	114.934	47.7043	40.7051	19.4204	344.295	0.382235	35.6545	2754.98	13.3565	680.826	3.36089	10.9407	508.957	18.0134	3586.62
over weight	5	3	31 - 35	66.830000000000000+	33.0594	0	1	13.3031	0.161105	252.293	6	0.874439	78.6995	2	159.958	0	274.214	0.0929162	434.266	3	559.328	0.367327	0	13.3031	1.79006	2.80325	0.0010324	1.77732	0	3.04683	316.679	127.244	132.014	104.839	27.2777	48.2284	23.2632	735.104	0.168194	33.649	1632.93	15.7657	533.991	3.71575	9.85004	479.448	17.4199	4463.15
over weight	5	1	<= 30	33.330000000000000 - 66.830000000000000	127.238	0.404312	2	110.142	0.0995938	277.6	5	0.941979	72.5324	2	17.1384	0	29.3801	0.0464581	46.565	2	356.882	1.65244	0.00525081	110.142	1.29343	3.6052	0.000603352	0.222577	0	0.38156	240.785	122.576	179.267	138.619	37.5075	55.5302	32.0926	1549.24	0.746778	47.2116	1298.91	33.6334	660.153	5.47822	52.6803	1416.5	8.47288	6354.33
over weight	2	1	31 - 35	33.330000000000000 - 66.830000000000000	28.0612	0	1	32.9662	0.0427857	83.2611	3	0.797236	47.8341	2	0	0	0	0.14933	0.14933	2	109.011	0.467687	0	32.9662	0.713094	1.38769	0.00248883	0	0	0	174.95	89.5478	66.0173	51.5971	14.0318	21.4723	12.3638	211.658	0.0727327	27.3451	766.473	8.93066	345.334	2.21564	2.712	342.366	3.86339	2196.13
over weight	4	3	<= 30	33.330000000000000 - 66.830000000000000	138.554	0	1	138.219	0.0276873	82.7027	2	0.234459	15.0054	1	79.9792	0	137.107	0	217.086	3	508.865	2.16491	0	138.219	0.432614	1.29223	0	1.24968	0	2.1423	290.398	91.2676	79.0876	82.0904	20.6576	35.1095	22.9631	165.601	0.058986	54.6066	941.73	19.346	603.531	3.69228	3.54877	750.648	4.25302	4663.17
over weight	5	2	<= 30	33.330000000000000 - 66.830000000000000	244.549	0.850765	3	125.4	0.0939607	208.951	5	1.52004	144.404	2	20.6384	0.916824	29.3801	3.31947	54.2548	2	569.459	2.5742	0.00895542	125.4	0.98906	2.19948	0.0349418	0.217246	0.00965078	0.309264	290.945	115.981	174.636	100.485	22.5443	46.7247	23.5395	672.705	0.164386	42.8584	1573.79	15.485	561.616	4.82908	4.83896	532.75	6.8162	5559.12
over weight	1	2	31 - 35	33.330000000000000 - 66.830000000000000	11.5714	0	1	0	0.00674262	20.2279	1	0	0	1	17.1384	0	29.3801	0	46.5185	2	58.0899	0.150278	0	0	0.0875665	0.262699	0	0.222577	0	0.38156	66.4095	53.5303	52.8602	47.709	7.65005	23.1616	14.2645	137.197	0.0221736	25.6898	642.832	9.36592	456.635	2.01009	4.02034	392.3	9.33191	1976.35
over weight	2	1	36+	66.830000000000000+	47.5579	0	1	8.36728	0.118147	319.1	5	0.819133	49.148	2	11.25	2.94693	0	10.7162	24.9131	2	129.986	0.792631	0	8.36728	1.96911	5.31833	0.178603	0.1875	0.0491156	0	196.323	120.789	60.7676	59.6919	12.9108	25.7865	16.2582	70.6859	0.0390314	56.3604	997.151	16.7589	519.831	3.36708	2.11059	867.116	1.70684	2840.05
over weight	3	3	31 - 35	33.330000000000000 - 66.830000000000000	176.03	0.446453	3	44.7865	0.0850114	200.819	4	0.886108	66.4581	2	5.33195	0	9.14048	0	14.4724	2	302.194	2.34707	0.0059527	44.7865	1.13349	2.67758	0	0.0710926	0	0.121873	150.557	75.694	91.2124	78.666	29.0094	29.156	16.9019	282.635	0.167815	21.4733	1610.43	9.81111	552.656	1.92565	6.19529	331.564	7.71188	3207.12
over weight	5	3	31 - 35	33.330000000000000 - 66.830000000000000	258.478	0	1	123.684	0.0786943	172.137	4	1.41903	134.808	2	83.4792	0.916824	137.107	4.01634	225.52	3	742.49	2.72082	0	123.684	0.828361	1.81196	0.0422773	0.878729	0.00965078	1.44323	291.058	100.606	171.838	121.798	35.0992	49.2173	29.8253	784.541	0.262672	38.5216	1730.36	23.2468	751.518	4.53046	10.8114	647.246	10.8092	6271.07
over weight	3	3	<= 30	33.330000000000000 - 66.830000000000000	115.988	0.850765	3	205.157	0.080102	178.023	4	1.36414	95.4895	2	11.25	2.94693	0	11.0182	25.2151	2	442.701	1.65698	0.0121538	205.157	1.14431	2.54318	0.157402	0.160714	0.0420991	0	216.537	74.8356	81.8755	63.8018	21.108	25.5097	13.6141	232.012	0.0995138	22.0354	1092.15	10.2912	411.397	1.94709	5.65245	279.147	11.1054	2785.03
over weight	1	2	<= 30	33.330000000000000 - 66.830000000000000	12.8086	0.404312	2	8.36728	0.0355018	81.6532	3	1.32852	146.137	2	5.33195	0	9.14048	0	14.4724	2	182.19	0.116442	0.00367557	8.36728	0.322743	0.742302	0	0.0484722	0	0.0830953	108.382	31.4437	66.9991	49.9318	12.4095	24.0721	9.86058	259.768	0.216079	12.8296	273.462	7.18149	192.117	1.74836	5.21638	185.635	4.42078	2253.18
over weight	4	2	31 - 35	33.330000000000000 - 66.830000000000000	36.8901	0.404312	2	26.6929	0.0750512	117.478	4	0.798071	59.0572	2	5.33195	0	9.14048	0.0464581	14.5189	2	137.563	0.498514	0.00546368	26.6929	1.0142	1.58754	0.000627812	0.0720533	0	0.12352	208.301	90.4238	112.384	92.7079	28.4821	38.8312	18.4446	835.445	0.14729	31.563	1360.23	15.3009	522.37	2.81207	6.95471	531.315	13.9707	4191.75
over weight	2	2	31 - 35	33.330000000000000 - 66.830000000000000	63.7695	0.543209	3	21.38	0.129147	345.509	5	0.871893	58.4168	2	3.5	0.916824	0	3.31947	7.73629	2	151.846	0.951783	0.00810759	21.38	1.92757	5.15686	0.0495443	0.0522388	0.0136839	0	150.838	67.0271	73.7869	57.3055	15.3733	23.0114	14.398	331.042	0.144601	22.0574	717.392	11.5713	641.213	2.24996	5.32221	373.572	4.07292	2740.26
over weight	4	2	31 - 35	33.330000000000000 - 66.830000000000000	55.6929	0	1	69.0934	0.115117	198.272	5	0.798845	51.9249	2	0	0	0	0.696871	0.696871	2	177.408	0.856813	0	69.0934	1.77103	3.05034	0.0107211	0	0	0	266.887	117.806	109.429	117.786	37.1427	49.6987	24.3568	454.204	0.0891762	33.0845	1700.53	16.5512	694.947	3.24819	6.65948	514.243	12.226	4305.11
over weight	2	2	31 - 35	33.330000000000000 - 66.830000000000000	48.1574	0.138896	2	13.0127	0.101197	291.781	5	0.119667	8.61601	1	0	0	0	0	0	1	69.9251	0.668853	0.00192912	13.0127	1.40551	4.05252	0	0	0	0	155.973	92.9729	68.4226	70.7034	13.1665	32.371	19.6496	200.983	0.0215937	43.7586	1158.96	17.4631	728.594	2.93825	2.9315	687.093	3.44537	3917.01
over weight	2	2	31 - 35	33.330000000000000 - 66.830000000000000	19.4948	0	1	8.36728	0.0373994	62.4508	3	0.25336	16.9751	1	0	0	0	0	0	1	44.8372	0.290968	0	8.36728	0.5582	0.932101	0	0	0	0	123.354	70.8279	72.6989	86.7894	17.4776	40.1623	23.3787	336.626	0.079683	23.3015	691.777	9.09924	381.134	2.06824	3.45017	278.665	6.84068	2135.72
over weight	3	1	36+	66.830000000000000+	86.1066	0	1	0	0.00733325	18.7013	1	0.231818	17.3863	1	5.33195	0	9.14048	0	14.4724	2	117.965	1.14809	0	0	0.0977767	0.249351	0	0.0710926	0	0.121873	169.635	130.675	92.2573	80.6944	27.132	32.6776	14.6587	362.162	0.217262	38.8167	1518.34	11.6008	594.465	3.07508	8.33417	526.506	12.5615	4084.18
over weight	3	3	<= 30	<= 33.330000000000000	72.8974	0.543209	3	32.5364	0.0769828	168.639	4	1.15661	114.504	2	62.8408	0	107.727	0.348436	170.916	3	391.398	0.736338	0.00548696	32.5364	0.777604	1.70342	0.00351955	0.634756	0	1.08815	209.282	58.4517	70.6598	76.5825	23.4453	30.382	20.2509	268.22	0.0983535	19.3046	815.779	11.3559	399.218	1.97988	4.07735	307.586	6.0755	3085.82
over weight	1	1	<= 30	33.330000000000000 - 66.830000000000000	81.771	0.543209	3	36.7817	0.0307087	66.007	2	1.72183	129.137	2	5.33195	0	9.14048	0	14.4724	2	262.706	1.09028	0.00724278	36.7817	0.409449	0.880094	0	0.0710926	0	0.121873	117.757	42.0222	69.9877	53.0093	13.5368	22.0433	13.1545	340.38	0.133479	22.3543	474.872	10.3191	278.04	1.93714	2.04157	315.186	1.41107	2684.91
over weight	5	2	31 - 35	33.330000000000000 - 66.830000000000000	75.6662	0.446453	3	39.0224	0.133748	281.859	5	4.28822	343.057	3	8.83195	0.916824	9.14048	3.31947	22.2087	2	480.401	0.945827	0.00558066	39.0224	1.67186	3.52324	0.0414934	0.110399	0.0114603	0.114256	331.487	135.679	127.856	104.694	26.8008	44.2032	27.3771	455.489	0.11323	38.8949	1191.6	13.8504	549.742	3.88009	6.24121	426.79	12.4787	5157.02
over weight	5	2	31 - 35	<= 33.330000000000000	107.428	1.29958	3	69.3181	0.0401225	92.163	3	4.35948	305.163	3	79.9792	0	137.107	0	217.086	3	700.296	1.53469	0.0185654	69.3181	0.573178	1.31661	0	1.14256	0	1.95867	385.81	205.322	163.664	122.45	50.6514	42.4861	22.8462	454.832	0.16043	27.9082	3135.87	15.2229	1067.96	3.34408	18.7147	545.791	34.6745	5037.13
over weight	4	2	36+	33.330000000000000 - 66.830000000000000	172.604	0	1	180.362	0.032763	76.1923	2	0.612172	52.0346	2	39.9896	0	68.5536	0.14933	108.693	3	513.693	2.03064	0	180.362	0.385447	0.89638	0.00175682	0.470466	0	0.806513	238.241	111.351	118.709	108.005	25.0819	47.8899	27.5623	255.881	0.114311	60.7426	1279.26	21.6398	986.155	3.71475	4.21803	826.977	5.30851	5122.07
